# Supplementary material for: Diacetonitrile­tetra­kis{μ2-3-anilinocarbonyl-1-[(5-chloro-2-oxidophen­yl)diazen­yl]-2-naphtholato}tetra­aqua­diiron(III)disodium(I) dihydrate
Source: Acta Crystallogr Sect E Struct Rep Online. 2007 Dec 21;64(Pt 1):m240–1. doi: 10.1107/S1600536807066895 (PMC2915160; doi:10.1107/S1600536807066895)
Supplement: Supplementary file 1 [file e-64-0m240-sup1.cif]

##############################################################################
###                                                                        ###
###        Electronic paper (Acta Crystallographica Section E)             ###
###                                                                        ###
##############################################################################
#                                                                            #
# This CIF contains the data in a paper accepted for publication in Acta     #
# Crystallographica Section E. It conforms to the requirements of Notes      #
# for Authors for Section E, and has been peer reviewed under the auspices   #
# of the IUCr Commission on Journals.                                        #
#                                                                            #
# Full details of the Crystallographic Information File format               #
# are given in the paper "The Crystallographic Information File (CIF):       #
# a New Standard Archive File for Crystallography" by S. R. Hall, F. H.      #
# Allen and I. D. Brown [Acta Cryst. (1991), A47, 655-685].                  #
#                                                                            #
# The current version of the core CIF dictionary is obtainable from          #
# ftp://ftp.iucr.org/pub/cif_core.dic. The current version number is 2.1.    #
#                                                                            #
# Software is freely available for graphical display of the structure(s) in  #
# this CIF.  For information consult the CIF home page http://www.iucr.org/  #
# cif/home.html                                                              #
#                                                                            #
##############################################################################
                                             
data_global
_audit_creation_method     'by CrystalStructure 3.8'
_journal_date_recd_electronic     2007-11-30
_journal_date_accepted     2007-12-14
_journal_name_full     'Acta Crystallographica, Section E'
_journal_year     2008
_journal_volume     64
_journal_issue      1
_journal_page_first     m240
_journal_page_last     m241
_journal_paper_category     QM
_journal_coeditor_code     SJ2453
_publ_contact_author_name     'Prof. Jin Mizuguchi'
_publ_contact_author_address
;
    Department of Applied Physics
    Graduate School of Engineering
    Yokohama National University
    Tokiwadai 79-5, Hodogaya-ku
    Yokohama 240-8501, Japan
;
_publ_contact_author_email     ' mizu-j@ynu.ac.jp '
_publ_contact_author_fax     ' +81-45-339-3369 '
_publ_contact_author_phone     ' +81-45-339-3369 '
_publ_section_title
;\
Diacetonitriletetrakis{\m~2~-3-anilinocarbonyl-1-[(5-chloro-2-oxidophenyl)\
diazenyl]-2-naphtholato}tetraaquadiiron(III)disodium(I) dihydrate
;
loop_
    _publ_author_name
    _publ_author_footnote
    _publ_author_address
    'Sato Yohei' ?
;
    Department of Applied Physics
    Graduate School of Engineering
    Yokohama National University
    79-5 Tokiwadai, Hodogaya-ku
    240-8501 Yokohama,
Japan
;
    'Uta Kazuya' ?
;
    Department of Applied Physics
    Graduate School of Engineering
    Yokohama National University
    79-5 Tokiwadai, Hodogaya-ku
    240-8501 Yokohama,
Japan
;
    'Mizuguchi, Jin' ?
;
    Department of Applied Physics
    Graduate School of Engineering
    Yokohama National University
    79-5 Tokiwadai, Hodogaya-ku
    240-8501 Yokohama,
Japan
;
data_I
_chemical_name_systematic
;
Diacetonitriletetrakis{\m~2~-3-anilinocarbonyl-1-[(5-chloro-2-
oxidophenyl)diazenyl]-2-naphtholato}tetraaquadiiron(III)disodium(I) dihydrate
;
_chemical_formula_moiety     'C96 H70 Cl4 Fe2 N14 Na2 O16, 2(H2 O)'
_chemical_formula_sum     'C96 H74 Cl4 Fe2 N14 Na2 O18'
_chemical_formula_iupac
                       '[Fe2 Na2 (C23 H14 Cl N3 O3)4 (C2 H3 N)2 (H2 O)4], 2H2 O'
_chemical_formula_weight     2011.21
_chemical_melting_point     ?
_symmetry_cell_setting     triclinic
_symmetry_space_group_name_H-M     'P -1'
_symmetry_space_group_name_Hall     '-P 1'
loop_
    _symmetry_equiv_pos_site_id
    _symmetry_equiv_pos_as_xyz
    1 '+X,+Y,+Z'
    2 '-X,-Y,-Z'
_cell_length_a     11.4416(5)
_cell_length_b     14.1161(7)
_cell_length_c     15.0105(7)
_cell_angle_alpha     72.3960(10)
_cell_angle_beta     76.2850(9)
_cell_angle_gamma     83.0150(10)
_cell_volume     2241.67(18)
_cell_formula_units_Z     1
_cell_measurement_reflns_used     18467
_cell_measurement_theta_min     3.0
_cell_measurement_theta_max     25.3
_cell_measurement_temperature     93.1
_exptl_crystal_description     'block'
_exptl_crystal_colour     'black'
_exptl_crystal_size_max     0.30
_exptl_crystal_size_mid     0.09
_exptl_crystal_size_min     0.05
_exptl_crystal_density_diffrn     1.481
_exptl_crystal_density_meas     ?
_exptl_crystal_density_method     'not measured'
_exptl_crystal_F_000     1022.0
_exptl_absorpt_coefficient_mu     0.532
_exptl_absorpt_correction_type     multi-scan
_exptl_absorpt_process_details     '(ABSCOR; Higashi, 1995)'
_exptl_absorpt_correction_T_min     0.793
_exptl_absorpt_correction_T_max     0.976
_diffrn_radiation_type     'Mo K\a'
_diffrn_radiation_wavelength     0.71075
_diffrn_measurement_device_type     'Rigaku R-AXIS RAPID'
_diffrn_measurement_method     \w
_diffrn_detector_area_resol_mean     10.00
_diffrn_reflns_number     40907
_diffrn_reflns_av_R_equivalents     0.125
_diffrn_reflns_theta_max     25.35
_diffrn_reflns_theta_full     25.35
_diffrn_measured_fraction_theta_max     0.993
_diffrn_measured_fraction_theta_full     0.993
_diffrn_reflns_limit_h_min     -13
_diffrn_reflns_limit_h_max     13
_diffrn_reflns_limit_k_min     -16
_diffrn_reflns_limit_k_max     16
_diffrn_reflns_limit_l_min     -18
_diffrn_reflns_limit_l_max     18
_diffrn_standards_number     0
_refine_special_details
;
 Refinement of F^2^ against ALL reflections.  The weighted R-factor wR and
 goodness of fit S are based on F^2^, conventional R-factors R are based
 on F, with F set to zero for negative F^2^. The threshold expression of
 F^2^ > 2sigma(F^2^) is used only for calculating R-factors(gt) etc. and is
 not relevant to the choice of reflections for refinement.  R-factors based
 on F^2^ are statistically about twice as large as those based on F, and R-
 factors based on ALL data will be even larger.
;
_reflns_number_total     8133
_reflns_number_gt     4163
_reflns_threshold_expression     I>2\s(I)
_refine_ls_structure_factor_coef     Fsqd
_refine_ls_R_factor_gt     0.0857
_refine_ls_wR_factor_ref     0.2640
_refine_ls_goodness_of_fit_ref     0.973
_refine_ls_number_reflns     8133
_refine_ls_number_parameters     607
_refine_ls_number_restraints     0
_refine_ls_hydrogen_treatment     constr
_refine_ls_weighting_scheme     calc
_refine_ls_weighting_details
                    'w = 1/[\s^2^(Fo^2^)+(0.1531P)^2^] where P=(Fo^2^+2Fc^2^)/3'
_refine_ls_shift/su_max     0.000
_refine_ls_shift/su_mean     0.000
_refine_diff_density_max     1.17
_refine_diff_density_min     -1.00
_refine_ls_extinction_method     none
_refine_ls_extinction_coef     ?
loop_
    _atom_type_symbol
    _atom_type_description
    _atom_type_scat_dispersion_real
    _atom_type_scat_dispersion_imag
    _atom_type_scat_source
    'H' 'H' 0.000 0.000
;
International Tables for Crystallography
(1992, Vol. C, Table 6.1.1.4)
;
    'Cl' 'Cl' 0.148 0.159
;
International Tables for Crystallography
(1992, Vol. C, Tables 4.2.6.8 and 6.1.1.4)
;
    'Fe' 'Fe' 0.346 0.844
;
International Tables for Crystallography
(1992, Vol. C, Tables 4.2.6.8 and 6.1.1.4)
;
    'N' 'N' 0.006 0.003
;
International Tables for Crystallography
(1992, Vol. C, Tables 4.2.6.8 and 6.1.1.4)
;
    'Na' 'Na' 0.036 0.025
;
International Tables for Crystallography
(1992, Vol. C, Tables 4.2.6.8 and 6.1.1.4)
;
    'O' 'O' 0.011 0.006
;
International Tables for Crystallography
(1992, Vol. C, Tables 4.2.6.8 and 6.1.1.4)
;
    'C' 'C' 0.003 0.002
;
International Tables for Crystallography
(1992, Vol. C, Tables 4.2.6.8 and 6.1.1.4)
;
_computing_data_collection     'PROCESS-AUTO (Rigaku, 1998)'
_computing_cell_refinement     'PROCESS-AUTO (Rigaku, 1998)'
_computing_data_reduction
;
CrystalStructure (Rigaku/MSC, 2006)
;
_computing_structure_solution     'SIR2004 (Burla <i>et al.</i>,  2005)'
_computing_structure_refinement     'SHELXL97 (Sheldrick, 1997)'
_computing_molecular_graphics     'ORTEPIII (Burnett & Johnson, 1996)'
_computing_publication_material     'CrystalStructure (Rigaku/MSC, 2006)'
loop_
    _atom_site_type_symbol
    _atom_site_label
    _atom_site_fract_x
    _atom_site_fract_y
    _atom_site_fract_z
    _atom_site_U_iso_or_equiv
    _atom_site_adp_type
    _atom_site_calc_flag
    _atom_site_refinement_flags
    _atom_site_occupancy
    _atom_site_disorder_assembly
    _atom_site_disorder_group
    Fe Fe1 0.35889(7) 0.15898(6) 0.81868(6) 0.0419(3) Uani d . 1.00 . .
    Cl Cl1 0.89755(14) 0.08974(12) 0.97345(11) 0.0493(4) Uani d . 1.00 . .
    Cl Cl2 -0.13236(15) 0.46998(12) 0.94460(12) 0.0570(4) Uani d . 1.00 . .
    Na Na1 0.1669(2) -0.2788(2) 0.66698(19) 0.0631(7) Uani d . 1.00 . .
    O O1 0.3035(3) 0.0314(2) 0.8208(2) 0.0431(9) Uani d . 1.00 . .
    O O2 0.2505(3) 0.1532(2) 0.9412(2) 0.0455(10) Uani d . 1.00 . .
    O O3 0.4037(3) 0.1844(2) 0.6776(2) 0.0441(10) Uani d . 1.00 . .
    O O4 0.4653(3) 0.2573(2) 0.8224(2) 0.0435(10) Uani d . 1.00 . .
    O O5 0.6633(4) 0.2145(3) 0.4266(3) 0.0565(11) Uani d . 1.00 . .
    O O6 0.1263(3) -0.1752(3) 0.7588(2) 0.0506(11) Uani d . 1.00 . .
    O O7 0.0555(5) -0.1671(4) 0.5459(4) 0.1103(15) Uani d . 1.00 . .
    O O8 0.2170(5) -0.4270(4) 0.7749(4) 0.1103(15) Uani d . 1.00 . .
    O O9 0.3764(4) -0.5671(3) 0.8564(3) 0.0660(13) Uani d . 1.00 . .
    N N1 0.5057(4) 0.0648(3) 0.8650(3) 0.0397(11) Uani d . 1.00 . .
    N N2 0.5346(4) -0.0289(3) 0.8773(3) 0.0398(11) Uani d . 1.00 . .
    N N3 0.1124(4) -0.0205(3) 0.7800(3) 0.0454(12) Uani d . 1.00 . .
    N N4 0.2318(4) 0.2816(3) 0.7769(3) 0.0413(11) Uani d . 1.00 . .
    N N5 0.2329(4) 0.3526(3) 0.6989(3) 0.0430(12) Uani d . 1.00 . .
    N N6 0.5554(4) 0.1015(3) 0.5544(3) 0.0449(12) Uani d . 1.00 . .
    N N7 -0.0136(6) -0.3582(5) 0.6870(6) 0.101(2) Uani d . 1.00 . .
    C C1 0.5628(5) 0.2210(4) 0.8598(4) 0.0422(14) Uani d . 1.00 . .
    C C2 0.6393(5) 0.2825(4) 0.8750(4) 0.0448(15) Uani d . 1.00 . .
    C C3 0.7400(5) 0.2409(4) 0.9114(4) 0.0473(15) Uani d . 1.00 . .
    C C4 0.7679(5) 0.1382(4) 0.9319(4) 0.0451(14) Uani d . 1.00 . .
    C C5 0.6932(5) 0.0759(4) 0.9196(4) 0.0428(14) Uani d . 1.00 . .
    C C6 0.5913(5) 0.1184(4) 0.8821(4) 0.0436(14) Uani d . 1.00 . .
    C C7 0.3479(5) -0.0602(4) 0.8343(4) 0.0392(13) Uani d . 1.00 . .
    C C8 0.4605(5) -0.0899(4) 0.8615(4) 0.0386(13) Uani d . 1.00 . .
    C C9 0.5082(5) -0.1914(4) 0.8752(4) 0.0402(14) Uani d . 1.00 . .
    C C10 0.6220(5) -0.2231(4) 0.8991(4) 0.0486(15) Uani d . 1.00 . .
    C C11 0.6632(6) -0.3209(4) 0.9089(5) 0.0593(18) Uani d . 1.00 . .
    C C12 0.5984(6) -0.3902(4) 0.8959(5) 0.0592(18) Uani d . 1.00 . .
    C C13 0.4881(6) -0.3611(4) 0.8720(5) 0.0544(17) Uani d . 1.00 . .
    C C14 0.4414(5) -0.2609(4) 0.8604(4) 0.0454(15) Uani d . 1.00 . .
    C C15 0.3295(5) -0.2294(4) 0.8330(4) 0.0450(14) Uani d . 1.00 . .
    C C16 0.2828(5) -0.1335(4) 0.8186(4) 0.0398(13) Uani d . 1.00 . .
    C C17 0.1688(5) -0.1119(4) 0.7845(4) 0.0424(14) Uani d . 1.00 . .
    C C18 0.0062(5) 0.0210(4) 0.7457(4) 0.0452(15) Uani d . 1.00 . .
    C C19 -0.0736(6) -0.0332(5) 0.7267(4) 0.0573(17) Uani d . 1.00 . .
    C C20 -0.1751(6) 0.0128(5) 0.6939(4) 0.0605(18) Uani d . 1.00 . .
    C C21 -0.1973(6) 0.1163(5) 0.6778(4) 0.0573(18) Uani d . 1.00 . .
    C C22 -0.1186(5) 0.1703(5) 0.6963(4) 0.0530(17) Uani d . 1.00 . .
    C C23 -0.0168(5) 0.1234(5) 0.7317(4) 0.0502(16) Uani d . 1.00 . .
    C C24 0.1631(5) 0.2232(4) 0.9440(4) 0.0415(14) Uani d . 1.00 . .
    C C25 0.0855(5) 0.2317(4) 1.0296(4) 0.0434(14) Uani d . 1.00 . .
    C C26 -0.0026(5) 0.3072(4) 1.0291(4) 0.0471(15) Uani d . 1.00 . .
    C C27 -0.0182(5) 0.3765(4) 0.9418(4) 0.0444(14) Uani d . 1.00 . .
    C C28 0.0548(5) 0.3704(4) 0.8564(4) 0.0468(15) Uani d . 1.00 . .
    C C29 0.1455(5) 0.2944(4) 0.8573(4) 0.0421(14) Uani d . 1.00 . .
    C C30 0.4013(5) 0.2678(4) 0.6089(4) 0.0452(15) Uani d . 1.00 . .
    C C31 0.3192(5) 0.3486(4) 0.6182(4) 0.0456(15) Uani d . 1.00 . .
    C C32 0.3197(5) 0.4395(4) 0.5399(4) 0.0437(14) Uani d . 1.00 . .
    C C33 0.2371(5) 0.5215(4) 0.5450(4) 0.0484(15) Uani d . 1.00 . .
    C C34 0.2456(6) 0.6069(4) 0.4700(4) 0.0541(17) Uani d . 1.00 . .
    C C35 0.3359(6) 0.6164(4) 0.3864(4) 0.0548(17) Uani d . 1.00 . .
    C C36 0.4139(6) 0.5365(4) 0.3802(4) 0.0510(16) Uani d . 1.00 . .
    C C37 0.4090(5) 0.4471(4) 0.4548(4) 0.0442(14) Uani d . 1.00 . .
    C C38 0.4904(5) 0.3653(4) 0.4471(4) 0.0476(15) Uani d . 1.00 . .
    C C39 0.4874(5) 0.2775(4) 0.5180(4) 0.0452(15) Uani d . 1.00 . .
    C C40 0.5767(6) 0.1949(5) 0.4971(4) 0.0505(16) Uani d . 1.00 . .
    C C41 0.6173(5) 0.0108(4) 0.5470(4) 0.0435(14) Uani d . 1.00 . .
    C C42 0.7141(5) 0.0022(5) 0.4734(4) 0.0564(17) Uani d . 1.00 . .
    C C43 0.7690(6) -0.0910(5) 0.4735(5) 0.068(2) Uani d . 1.00 . .
    C C44 0.7300(6) -0.1763(5) 0.5459(4) 0.0577(17) Uani d . 1.00 . .
    C C45 0.6337(5) -0.1664(5) 0.6187(4) 0.0523(16) Uani d . 1.00 . .
    C C46 0.5787(5) -0.0738(4) 0.6184(4) 0.0462(15) Uani d . 1.00 . .
    C C47 -0.0920(8) -0.4004(6) 0.6882(6) 0.081(2) Uani d . 1.00 . .
    C C48 -0.1940(8) -0.4558(7) 0.6902(6) 0.103(3) Uani d . 1.00 . .
    H H2 0.6224 0.3509 0.8605 0.054 Uiso c R 1.00 . .
    H H3 0.7899 0.2816 0.9224 0.057 Uiso c R 1.00 . .
    H H3N 0.1456 0.0176 0.8008 0.054 Uiso c R 1.00 . .
    H H5 0.7097 0.0074 0.9356 0.051 Uiso c R 1.00 . .
    H H6N 0.4958 0.0970 0.6024 0.054 Uiso c R 1.00 . .
    H H10 0.6683 -0.1784 0.9082 0.058 Uiso c R 1.00 . .
    H H11 0.7379 -0.3410 0.9248 0.071 Uiso c R 1.00 . .
    H H12 0.6288 -0.4557 0.9033 0.071 Uiso c R 1.00 . .
    H H13 0.4439 -0.4072 0.8634 0.066 Uiso c R 1.00 . .
    H H15 0.2858 -0.2758 0.8242 0.053 Uiso c R 1.00 . .
    H H19 -0.0590 -0.1018 0.7363 0.068 Uiso c R 1.00 . .
    H H20 -0.2287 -0.0245 0.6825 0.073 Uiso c R 1.00 . .
    H H21 -0.2649 0.1478 0.6548 0.069 Uiso c R 1.00 . .
    H H22 -0.1329 0.2388 0.6852 0.064 Uiso c R 1.00 . .
    H H23 0.0350 0.1602 0.7457 0.060 Uiso c R 1.00 . .
    H H25 0.0940 0.1857 1.0872 0.052 Uiso c R 1.00 . .
    H H26 -0.0521 0.3128 1.0863 0.057 Uiso c R 1.00 . .
    H H28 0.0441 0.4159 0.7991 0.056 Uiso c R 1.00 . .
    H H33 0.1765 0.5177 0.5995 0.058 Uiso c R 1.00 . .
    H H34 0.1901 0.6600 0.4747 0.065 Uiso c R 1.00 . .
    H H35 0.3421 0.6754 0.3369 0.066 Uiso c R 1.00 . .
    H H36 0.4726 0.5412 0.3246 0.061 Uiso c R 1.00 . .
    H H38 0.5489 0.3713 0.3911 0.057 Uiso c R 1.00 . .
    H H42 0.7418 0.0583 0.4246 0.068 Uiso c R 1.00 . .
    H H43 0.8335 -0.0967 0.4239 0.082 Uiso c R 1.00 . .
    H H44 0.7678 -0.2384 0.5453 0.069 Uiso c R 1.00 . .
    H H45 0.6060 -0.2222 0.6679 0.063 Uiso c R 1.00 . .
    H H46 0.5138 -0.0684 0.6677 0.055 Uiso c R 1.00 . .
    H H48A -0.1883 -0.4635 0.6279 0.123 Uiso c R 1.00 . .
    H H48B -0.2682 -0.4198 0.7081 0.123 Uiso c R 1.00 . .
    H H48C -0.1919 -0.5202 0.7358 0.123 Uiso c R 1.00 . .
loop_
    _atom_site_aniso_label
    _atom_site_aniso_U_11
    _atom_site_aniso_U_22
    _atom_site_aniso_U_33
    _atom_site_aniso_U_12
    _atom_site_aniso_U_13
    _atom_site_aniso_U_23
    Fe1 0.0437(5) 0.0388(5) 0.0420(5) 0.0055(3) -0.0130(4) -0.0097(3)
    Cl1 0.0459(8) 0.0517(9) 0.0505(9) 0.0036(7) -0.0165(7) -0.0122(7)
    Cl2 0.0557(10) 0.0513(10) 0.0614(11) 0.0143(7) -0.0124(8) -0.0188(8)
    Na1 0.0676(17) 0.0632(18) 0.0588(17) -0.0126(14) 0.0001(13) -0.0248(13)
    O1 0.044(2) 0.040(2) 0.046(2) 0.0014(18) -0.0145(19) -0.0111(18)
    O2 0.049(2) 0.041(2) 0.047(2) 0.0134(19) -0.0170(19) -0.0129(19)
    O3 0.049(2) 0.040(2) 0.041(2) 0.0019(18) -0.0088(19) -0.0106(18)
    O4 0.044(2) 0.040(2) 0.049(2) 0.0070(18) -0.0202(19) -0.0115(18)
    O5 0.057(2) 0.054(2) 0.052(2) 0.006(2) -0.002(2) -0.016(2)
    O6 0.049(2) 0.053(2) 0.051(2) -0.001(2) -0.013(2) -0.014(2)
    O7 0.114(3) 0.112(3) 0.107(3) -0.011(2) -0.047(3) -0.014(2)
    O8 0.114(3) 0.112(3) 0.107(3) -0.011(2) -0.047(3) -0.014(2)
    O9 0.067(3) 0.050(2) 0.084(3) -0.001(2) -0.019(2) -0.022(2)
    N1 0.038(2) 0.040(2) 0.039(2) 0.001(2) -0.007(2) -0.011(2)
    N2 0.050(3) 0.033(2) 0.034(2) 0.005(2) -0.011(2) -0.009(2)
    N3 0.046(2) 0.046(3) 0.047(3) 0.003(2) -0.015(2) -0.016(2)
    N4 0.042(2) 0.040(2) 0.041(2) 0.001(2) -0.009(2) -0.012(2)
    N5 0.049(3) 0.040(2) 0.033(2) 0.003(2) -0.010(2) -0.002(2)
    N6 0.050(3) 0.039(3) 0.041(2) 0.003(2) -0.008(2) -0.009(2)
    N7 0.073(4) 0.088(5) 0.164(8) 0.003(4) -0.057(5) -0.047(5)
    C1 0.042(3) 0.047(3) 0.037(3) 0.003(2) -0.010(2) -0.012(2)
    C2 0.048(3) 0.037(3) 0.051(3) 0.010(2) -0.022(3) -0.010(2)
    C3 0.046(3) 0.044(3) 0.052(4) -0.002(2) -0.005(3) -0.017(2)
    C4 0.045(3) 0.046(3) 0.047(3) -0.001(2) -0.014(2) -0.014(2)
    C5 0.048(3) 0.041(3) 0.042(3) 0.007(2) -0.018(2) -0.013(2)
    C6 0.050(3) 0.038(3) 0.042(3) 0.001(2) -0.016(2) -0.008(2)
    C7 0.046(3) 0.034(3) 0.041(3) 0.005(2) -0.011(2) -0.018(2)
    C8 0.038(3) 0.038(3) 0.039(3) 0.010(2) -0.016(2) -0.009(2)
    C9 0.044(3) 0.038(3) 0.039(3) 0.007(2) -0.010(2) -0.013(2)
    C10 0.057(3) 0.040(3) 0.052(3) 0.003(3) -0.020(3) -0.012(2)
    C11 0.052(4) 0.050(4) 0.080(5) 0.016(3) -0.029(3) -0.021(3)
    C12 0.060(4) 0.038(3) 0.089(5) 0.017(3) -0.034(3) -0.024(3)
    C13 0.059(4) 0.039(3) 0.072(4) -0.001(3) -0.019(3) -0.022(3)
    C14 0.050(3) 0.038(3) 0.048(3) 0.003(2) -0.010(2) -0.015(2)
    C15 0.043(3) 0.044(3) 0.049(3) -0.001(2) -0.010(2) -0.015(2)
    C16 0.040(3) 0.043(3) 0.039(3) 0.003(2) -0.017(2) -0.010(2)
    C17 0.047(3) 0.037(3) 0.041(3) 0.005(2) -0.011(2) -0.010(2)
    C18 0.042(3) 0.054(4) 0.040(3) 0.005(3) -0.013(2) -0.014(2)
    C19 0.055(4) 0.060(4) 0.059(4) 0.014(3) -0.024(3) -0.018(3)
    C20 0.058(4) 0.070(5) 0.055(4) 0.003(3) -0.019(3) -0.017(3)
    C21 0.055(4) 0.061(4) 0.060(4) 0.015(3) -0.026(3) -0.019(3)
    C22 0.049(3) 0.059(4) 0.048(4) 0.019(3) -0.019(3) -0.013(3)
    C23 0.049(3) 0.057(4) 0.043(3) 0.005(3) -0.007(2) -0.016(3)
    C24 0.047(3) 0.037(3) 0.040(3) -0.001(2) -0.011(2) -0.009(2)
    C25 0.048(3) 0.039(3) 0.042(3) 0.002(2) -0.015(2) -0.006(2)
    C26 0.046(3) 0.049(3) 0.048(3) 0.003(3) -0.012(2) -0.017(3)
    C27 0.046(3) 0.038(3) 0.051(3) 0.015(2) -0.016(2) -0.016(2)
    C28 0.053(3) 0.039(3) 0.047(3) 0.005(2) -0.013(3) -0.012(2)
    C29 0.037(3) 0.041(3) 0.048(3) 0.004(2) -0.014(2) -0.011(2)
    C30 0.053(3) 0.041(3) 0.037(3) -0.003(2) -0.012(2) -0.003(2)
    C31 0.058(4) 0.034(3) 0.046(3) 0.008(2) -0.018(3) -0.013(2)
    C32 0.050(3) 0.042(3) 0.037(3) 0.002(2) -0.012(2) -0.007(2)
    C33 0.055(3) 0.045(3) 0.046(3) 0.006(3) -0.013(3) -0.014(2)
    C34 0.061(4) 0.040(3) 0.058(4) 0.011(3) -0.019(3) -0.009(3)
    C35 0.073(4) 0.045(4) 0.041(3) -0.003(3) -0.009(3) -0.006(2)
    C36 0.062(4) 0.047(4) 0.043(3) -0.003(3) -0.011(3) -0.011(2)
    C37 0.051(3) 0.043(3) 0.037(3) 0.006(2) -0.013(2) -0.010(2)
    C38 0.057(4) 0.045(3) 0.039(3) -0.004(3) -0.008(3) -0.010(2)
    C39 0.043(3) 0.047(3) 0.047(3) 0.006(2) -0.014(2) -0.015(2)
    C40 0.056(4) 0.054(4) 0.044(3) 0.004(3) -0.015(3) -0.015(3)
    C41 0.050(3) 0.041(3) 0.043(3) 0.002(2) -0.015(2) -0.014(2)
    C42 0.060(4) 0.046(4) 0.051(4) 0.000(3) 0.000(3) -0.006(3)
    C43 0.070(4) 0.052(4) 0.064(4) -0.001(3) 0.010(3) -0.008(3)
    C44 0.064(4) 0.050(4) 0.052(4) 0.013(3) -0.006(3) -0.015(3)
    C45 0.054(4) 0.048(4) 0.051(4) -0.004(3) -0.011(3) -0.010(3)
    C46 0.047(3) 0.047(3) 0.041(3) 0.003(2) -0.010(2) -0.009(2)
    C47 0.069(5) 0.086(6) 0.089(6) 0.012(4) -0.027(4) -0.024(4)
    C48 0.097(7) 0.106(7) 0.105(7) -0.010(5) -0.039(6) -0.015(5)
_geom_special_details
;
All esds (except the esd in the dihedral angle between two l.s. planes)
are estimated using the full covariance matrix.  The cell esds are taken
into account individually in the estimation of esds in distances, angles
and torsion angles; correlations between esds in cell parameters are only
used when they are defined by crystal symmetry.  An approximate (isotropic)
treatment of cell esds is used for estimating esds involving l.s. planes.
;
loop_
    _geom_bond_atom_site_label_1
    _geom_bond_atom_site_label_2
    _geom_bond_site_symmetry_1
    _geom_bond_site_symmetry_2
    _geom_bond_distance
    _geom_bond_publ_flag
    Fe1 O1 . . 1.970(4) y
    Fe1 O2 . . 1.944(3) y
    Fe1 O3 . . 1.986(3) y
    Fe1 O4 . . 1.976(4) y
    Fe1 N1 . . 2.127(4) y
    Fe1 N4 . . 2.161(4) y
    Cl1 C4 . . 1.729(6) ?
    Cl2 C27 . . 1.743(6) ?
    Na1 O5 . 2_656 2.222(4) y
    Na1 O6 . . 2.238(5) y
    Na1 O7 . . 2.508(7) y
    Na1 O8 . . 2.329(6) y
    Na1 N7 . . 2.381(9) y
    O1 C7 . . 1.304(6) ?
    O2 C24 . . 1.320(6) ?
    O3 C30 . . 1.312(6) ?
    O4 C1 . . 1.344(7) ?
    O5 C40 . . 1.253(7) ?
    O6 C17 . . 1.258(8) ?
    N1 N2 . . 1.290(6) ?
    N1 C6 . . 1.420(9) ?
    N2 C8 . . 1.384(8) ?
    N3 C17 . . 1.361(7) ?
    N3 C18 . . 1.424(8) ?
    N3 H3N . . 0.860 ?
    N4 N5 . . 1.289(5) ?
    N4 C29 . . 1.409(7) ?
    N5 C31 . . 1.380(7) ?
    N6 C40 . . 1.353(7) ?
    N6 C41 . . 1.407(7) ?
    N6 H6N . . 0.860 ?
    N7 C47 . . 1.130(13) ?
    C1 C2 . . 1.404(10) ?
    C1 C6 . . 1.400(8) ?
    C2 C3 . . 1.382(8) ?
    C2 H2 . . 0.930 ?
    C3 C4 . . 1.401(8) ?
    C3 H3 . . 0.930 ?
    C4 C5 . . 1.376(10) ?
    C5 C6 . . 1.404(8) ?
    C5 H5 . . 0.930 ?
    C7 C8 . . 1.420(8) ?
    C7 C16 . . 1.449(9) ?
    C8 C9 . . 1.441(7) ?
    C9 C10 . . 1.417(8) ?
    C9 C14 . . 1.410(10) ?
    C10 C11 . . 1.379(9) ?
    C10 H10 . . 0.930 ?
    C11 C12 . . 1.380(11) ?
    C11 H11 . . 0.930 ?
    C12 C13 . . 1.374(10) ?
    C12 H12 . . 0.930 ?
    C13 C14 . . 1.424(8) ?
    C13 H13 . . 0.930 ?
    C14 C15 . . 1.417(9) ?
    C15 C16 . . 1.366(8) ?
    C15 H15 . . 0.930 ?
    C16 C17 . . 1.477(8) ?
    C18 C19 . . 1.387(11) ?
    C18 C23 . . 1.397(9) ?
    C19 C20 . . 1.381(10) ?
    C19 H19 . . 0.930 ?
    C20 C21 . . 1.408(10) ?
    C20 H20 . . 0.930 ?
    C21 C22 . . 1.373(11) ?
    C21 H21 . . 0.930 ?
    C22 C23 . . 1.404(9) ?
    C22 H22 . . 0.930 ?
    C23 H23 . . 0.930 ?
    C24 C25 . . 1.407(8) ?
    C24 C29 . . 1.424(7) ?
    C25 C26 . . 1.375(8) ?
    C25 H25 . . 0.930 ?
    C26 C27 . . 1.413(8) ?
    C26 H26 . . 0.930 ?
    C27 C28 . . 1.375(8) ?
    C28 C29 . . 1.398(8) ?
    C28 H28 . . 0.930 ?
    C30 C31 . . 1.406(8) ?
    C30 C39 . . 1.460(8) ?
    C31 C32 . . 1.455(7) ?
    C32 C33 . . 1.412(8) ?
    C32 C37 . . 1.418(7) ?
    C33 C34 . . 1.373(7) ?
    C33 H33 . . 0.930 ?
    C34 C35 . . 1.406(8) ?
    C34 H34 . . 0.930 ?
    C35 C36 . . 1.363(9) ?
    C35 H35 . . 0.930 ?
    C36 C37 . . 1.408(7) ?
    C36 H36 . . 0.930 ?
    C37 C38 . . 1.408(8) ?
    C38 C39 . . 1.366(7) ?
    C38 H38 . . 0.930 ?
    C39 C40 . . 1.511(9) ?
    C41 C42 . . 1.390(8) ?
    C41 C46 . . 1.379(7) ?
    C42 C43 . . 1.387(9) ?
    C42 H42 . . 0.930 ?
    C43 C44 . . 1.393(8) ?
    C43 H43 . . 0.930 ?
    C44 C45 . . 1.382(8) ?
    C44 H44 . . 0.930 ?
    C45 C46 . . 1.379(9) ?
    C45 H45 . . 0.930 ?
    C46 H46 . . 0.930 ?
    C47 C48 . . 1.472(14) ?
    C48 H48A . . 0.960 ?
    C48 H48B . . 0.960 ?
    C48 H48C . . 0.960 ?
loop_
    _geom_contact_atom_site_label_1
    _geom_contact_atom_site_label_2
    _geom_contact_distance
    _geom_contact_site_symmetry_1
    _geom_contact_site_symmetry_2
    _geom_contact_publ_flag
    O4 O9 2.710(6) . 1_565 y
    O8 O9 2.730(7) . . y
    O9 O4 2.710(6) . 1_545 y
    O9 O8 2.730(7) . . y
loop_
    _geom_angle_atom_site_label_1
    _geom_angle_atom_site_label_2
    _geom_angle_atom_site_label_3
    _geom_angle_site_symmetry_1
    _geom_angle_site_symmetry_2
    _geom_angle_site_symmetry_3
    _geom_angle
    _geom_angle_publ_flag
    O1 Fe1 O2 . . . 90.26(17) y
    O1 Fe1 O3 . . . 85.60(17) y
    O1 Fe1 O4 . . . 160.14(15) y
    O1 Fe1 N1 . . . 81.72(18) y
    O1 Fe1 N4 . . . 111.90(19) y
    O2 Fe1 O3 . . . 155.71(17) y
    O2 Fe1 O4 . . . 96.86(18) y
    O2 Fe1 N1 . . . 100.35(16) y
    O2 Fe1 N4 . . . 79.14(16) y
    O3 Fe1 O4 . . . 95.02(17) y
    O3 Fe1 N1 . . . 102.70(16) y
    O3 Fe1 N4 . . . 80.26(17) y
    O4 Fe1 N1 . . . 78.78(18) y
    O4 Fe1 N4 . . . 87.69(18) y
    N1 Fe1 N4 . . . 166.3(2) y
    O5 Na1 O6 2_656 . . 97.7(2) y
    O5 Na1 O7 2_656 . . 88.35(19) y
    O5 Na1 O8 2_656 . . 108.0(2) y
    O5 Na1 N7 2_656 . . 149.5(3) y
    O6 Na1 O7 . . . 92.9(2) y
    O6 Na1 O8 . . . 101.3(2) y
    O6 Na1 N7 . . . 107.6(2) y
    O7 Na1 O8 . . . 156.4(2) y
    O7 Na1 N7 . . . 73.9(2) y
    O8 Na1 N7 . . . 83.8(2) y
    Fe1 O1 C7 . . . 136.1(4) ?
    Fe1 O2 C24 . . . 117.8(3) ?
    Fe1 O3 C30 . . . 130.3(4) ?
    Fe1 O4 C1 . . . 116.7(3) ?
    Na1 O5 C40 2_656 . . 159.8(5) ?
    Na1 O6 C17 . . . 145.0(3) ?
    Fe1 N1 N2 . . . 133.6(4) ?
    Fe1 N1 C6 . . . 112.0(3) ?
    N2 N1 C6 . . . 114.3(4) ?
    N1 N2 C8 . . . 120.5(4) ?
    C17 N3 C18 . . . 129.2(6) ?
    C17 N3 H3N . . . 115.4 ?
    C18 N3 H3N . . . 115.4 ?
    Fe1 N4 N5 . . . 132.3(3) ?
    Fe1 N4 C29 . . . 110.8(3) ?
    N5 N4 C29 . . . 115.6(4) ?
    N4 N5 C31 . . . 119.2(4) ?
    C40 N6 C41 . . . 129.3(4) ?
    C40 N6 H6N . . . 115.3 ?
    C41 N6 H6N . . . 115.4 ?
    Na1 N7 C47 . . . 171.9(8) ?
    O4 C1 C2 . . . 122.4(5) ?
    O4 C1 C6 . . . 119.0(6) ?
    C2 C1 C6 . . . 118.5(5) ?
    C1 C2 C3 . . . 119.7(5) ?
    C1 C2 H2 . . . 120.1 ?
    C3 C2 H2 . . . 120.1 ?
    C2 C3 C4 . . . 120.8(6) ?
    C2 C3 H3 . . . 119.6 ?
    C4 C3 H3 . . . 119.6 ?
    Cl1 C4 C3 . . . 119.3(5) ?
    Cl1 C4 C5 . . . 120.0(4) ?
    C3 C4 C5 . . . 120.7(5) ?
    C4 C5 C6 . . . 118.3(5) ?
    C4 C5 H5 . . . 120.8 ?
    C6 C5 H5 . . . 120.8 ?
    N1 C6 C1 . . . 112.8(5) ?
    N1 C6 C5 . . . 125.3(5) ?
    C1 C6 C5 . . . 121.9(6) ?
    O1 C7 C8 . . . 121.8(6) ?
    O1 C7 C16 . . . 119.5(5) ?
    C8 C7 C16 . . . 118.7(5) ?
    N2 C8 C7 . . . 125.9(5) ?
    N2 C8 C9 . . . 113.4(5) ?
    C7 C8 C9 . . . 120.8(6) ?
    C8 C9 C10 . . . 122.4(6) ?
    C8 C9 C14 . . . 118.9(5) ?
    C10 C9 C14 . . . 118.7(5) ?
    C9 C10 C11 . . . 119.3(6) ?
    C9 C10 H10 . . . 120.4 ?
    C11 C10 H10 . . . 120.4 ?
    C10 C11 C12 . . . 122.8(6) ?
    C10 C11 H11 . . . 118.6 ?
    C12 C11 H11 . . . 118.6 ?
    C11 C12 C13 . . . 119.0(6) ?
    C11 C12 H12 . . . 120.5 ?
    C13 C12 H12 . . . 120.5 ?
    C12 C13 C14 . . . 120.7(7) ?
    C12 C13 H13 . . . 119.5 ?
    C14 C13 H13 . . . 119.8 ?
    C9 C14 C13 . . . 119.6(5) ?
    C9 C14 C15 . . . 119.3(5) ?
    C13 C14 C15 . . . 121.1(6) ?
    C14 C15 C16 . . . 123.0(6) ?
    C14 C15 H15 . . . 118.7 ?
    C16 C15 H15 . . . 118.3 ?
    C7 C16 C15 . . . 119.3(5) ?
    C7 C16 C17 . . . 124.6(5) ?
    C15 C16 C17 . . . 116.1(6) ?
    O6 C17 N3 . . . 121.1(5) ?
    O6 C17 C16 . . . 121.2(5) ?
    N3 C17 C16 . . . 117.7(6) ?
    N3 C18 C19 . . . 124.4(5) ?
    N3 C18 C23 . . . 116.0(6) ?
    C19 C18 C23 . . . 119.5(5) ?
    C18 C19 C20 . . . 120.8(6) ?
    C18 C19 H19 . . . 119.9 ?
    C20 C19 H19 . . . 119.3 ?
    C19 C20 C21 . . . 119.9(7) ?
    C19 C20 H20 . . . 120.1 ?
    C21 C20 H20 . . . 120.1 ?
    C20 C21 C22 . . . 119.5(6) ?
    C20 C21 H21 . . . 120.2 ?
    C22 C21 H21 . . . 120.2 ?
    C21 C22 C23 . . . 120.7(6) ?
    C21 C22 H22 . . . 119.6 ?
    C23 C22 H22 . . . 119.6 ?
    C18 C23 C22 . . . 119.5(7) ?
    C18 C23 H23 . . . 120.3 ?
    C22 C23 H23 . . . 120.3 ?
    O2 C24 C25 . . . 123.0(4) ?
    O2 C24 C29 . . . 119.4(4) ?
    C25 C24 C29 . . . 117.6(5) ?
    C24 C25 C26 . . . 120.8(5) ?
    C24 C25 H25 . . . 119.6 ?
    C26 C25 H25 . . . 119.6 ?
    C25 C26 C27 . . . 120.2(5) ?
    C25 C26 H26 . . . 119.9 ?
    C27 C26 H26 . . . 119.9 ?
    Cl2 C27 C26 . . . 118.6(4) ?
    Cl2 C27 C28 . . . 120.6(4) ?
    C26 C27 C28 . . . 120.8(5) ?
    C27 C28 C29 . . . 118.8(5) ?
    C27 C28 H28 . . . 120.6 ?
    C29 C28 H28 . . . 120.6 ?
    N4 C29 C24 . . . 112.6(4) ?
    N4 C29 C28 . . . 125.6(5) ?
    C24 C29 C28 . . . 121.7(5) ?
    O3 C30 C31 . . . 123.1(5) ?
    O3 C30 C39 . . . 118.8(5) ?
    C31 C30 C39 . . . 118.1(4) ?
    N5 C31 C30 . . . 125.8(4) ?
    N5 C31 C32 . . . 113.0(5) ?
    C30 C31 C32 . . . 121.1(5) ?
    C31 C32 C33 . . . 123.2(5) ?
    C31 C32 C37 . . . 118.6(5) ?
    C33 C32 C37 . . . 118.2(4) ?
    C32 C33 C34 . . . 120.4(5) ?
    C32 C33 H33 . . . 119.8 ?
    C34 C33 H33 . . . 119.8 ?
    C33 C34 C35 . . . 121.9(5) ?
    C33 C34 H34 . . . 119.0 ?
    C35 C34 H34 . . . 119.0 ?
    C34 C35 C36 . . . 117.9(5) ?
    C34 C35 H35 . . . 121.1 ?
    C36 C35 H35 . . . 121.1 ?
    C35 C36 C37 . . . 122.6(5) ?
    C35 C36 H36 . . . 118.7 ?
    C37 C36 H36 . . . 118.7 ?
    C32 C37 C36 . . . 119.0(5) ?
    C32 C37 C38 . . . 119.2(4) ?
    C36 C37 C38 . . . 121.8(5) ?
    C37 C38 C39 . . . 123.0(5) ?
    C37 C38 H38 . . . 118.5 ?
    C39 C38 H38 . . . 118.5 ?
    C30 C39 C38 . . . 119.8(5) ?
    C30 C39 C40 . . . 123.5(4) ?
    C38 C39 C40 . . . 116.7(5) ?
    O5 C40 N6 . . . 123.1(5) ?
    O5 C40 C39 . . . 119.5(5) ?
    N6 C40 C39 . . . 117.3(4) ?
    N6 C41 C42 . . . 124.1(4) ?
    N6 C41 C46 . . . 117.0(4) ?
    C42 C41 C46 . . . 118.9(5) ?
    C41 C42 C43 . . . 119.3(5) ?
    C41 C42 H42 . . . 120.3 ?
    C43 C42 H42 . . . 120.3 ?
    C42 C43 C44 . . . 121.6(6) ?
    C42 C43 H43 . . . 119.2 ?
    C44 C43 H43 . . . 119.2 ?
    C43 C44 C45 . . . 118.3(6) ?
    C43 C44 H44 . . . 120.8 ?
    C45 C44 H44 . . . 120.8 ?
    C44 C45 C46 . . . 120.1(5) ?
    C44 C45 H45 . . . 119.9 ?
    C46 C45 H45 . . . 120.0 ?
    C41 C46 C45 . . . 121.8(5) ?
    C41 C46 H46 . . . 119.1 ?
    C45 C46 H46 . . . 119.1 ?
    N7 C47 C48 . . . 179.8(9) ?
    C47 C48 H48A . . . 109.5 ?
    C47 C48 H48B . . . 109.5 ?
    C47 C48 H48C . . . 109.5 ?
    H48A C48 H48B . . . 109.5 ?
    H48A C48 H48C . . . 109.5 ?
    H48B C48 H48C . . . 109.5 ?
loop_
    _geom_torsion_atom_site_label_1
    _geom_torsion_atom_site_label_2
    _geom_torsion_atom_site_label_3
    _geom_torsion_atom_site_label_4
    _geom_torsion_site_symmetry_1
    _geom_torsion_site_symmetry_2
    _geom_torsion_site_symmetry_3
    _geom_torsion_site_symmetry_4
    _geom_torsion
    _geom_torsion_publ_flag
    O1 Fe1 O2 C24 . . . . -116.4(4) ?
    O2 Fe1 O1 C7 . . . . -107.1(5) ?
    O1 Fe1 O3 C30 . . . . 145.6(5) ?
    O3 Fe1 O1 C7 . . . . 96.8(5) ?
    O1 Fe1 O4 C1 . . . . -18.3(7) ?
    O4 Fe1 O1 C7 . . . . 4.2(8) ?
    O1 Fe1 N1 N2 . . . . 4.6(4) ?
    O1 Fe1 N1 C6 . . . . -178.2(3) ?
    N1 Fe1 O1 C7 . . . . -6.7(5) ?
    O1 Fe1 N4 N5 . . . . -105.7(6) ?
    O1 Fe1 N4 C29 . . . . 88.5(4) ?
    N4 Fe1 O1 C7 . . . . 174.5(4) ?
    O2 Fe1 O3 C30 . . . . 64.8(7) ?
    O3 Fe1 O2 C24 . . . . -36.6(7) ?
    O2 Fe1 O4 C1 . . . . 91.9(3) ?
    O4 Fe1 O2 C24 . . . . 82.2(4) ?
    O2 Fe1 N1 N2 . . . . 93.4(4) ?
    O2 Fe1 N1 C6 . . . . -89.4(3) ?
    N1 Fe1 O2 C24 . . . . 162.0(4) ?
    O2 Fe1 N4 N5 . . . . 168.5(6) ?
    O2 Fe1 N4 C29 . . . . 2.6(4) ?
    N4 Fe1 O2 C24 . . . . -4.1(4) ?
    O3 Fe1 O4 C1 . . . . -109.3(3) ?
    O4 Fe1 O3 C30 . . . . -54.3(5) ?
    O3 Fe1 N1 N2 . . . . -78.9(4) ?
    O3 Fe1 N1 C6 . . . . 98.3(3) ?
    N1 Fe1 O3 C30 . . . . -133.9(5) ?
    O3 Fe1 N4 N5 . . . . -24.5(6) ?
    O3 Fe1 N4 C29 . . . . 169.7(4) ?
    N4 Fe1 O3 C30 . . . . 32.5(5) ?
    O4 Fe1 N1 N2 . . . . -171.6(4) ?
    O4 Fe1 N1 C6 . . . . 5.6(3) ?
    N1 Fe1 O4 C1 . . . . -7.3(3) ?
    O4 Fe1 N4 N5 . . . . 71.0(6) ?
    O4 Fe1 N4 C29 . . . . -94.8(4) ?
    N4 Fe1 O4 C1 . . . . 170.7(3) ?
    N1 Fe1 N4 N5 . . . . 79.3(10) ?
    N1 Fe1 N4 C29 . . . . -86.5(7) ?
    N4 Fe1 N1 N2 . . . . 179.9(5) ?
    N4 Fe1 N1 C6 . . . . -2.9(9) ?
    O5 Na1 O6 C17 2_656 . . . -15.9(6) ?
    O6 Na1 O5 C40 . . 2_656 2_656 -161.4(11) ?
    O7 Na1 O5 C40 . . 2_656 2_656 -68.7(12) ?
    O8 Na1 O5 C40 . . 2_656 2_656 94.0(12) ?
    N7 Na1 O5 C40 . . 2_656 2_656 -15.1(14) ?
    O7 Na1 O6 C17 . . . . -104.7(6) ?
    O8 Na1 O6 C17 . . . . 94.3(6) ?
    N7 Na1 O6 C17 . . . . -178.7(6) ?
    Fe1 O1 C7 C8 . . . . 5.8(8) ?
    Fe1 O1 C7 C16 . . . . -172.5(3) ?
    Fe1 O2 C24 C25 . . . . -174.4(5) ?
    Fe1 O2 C24 C29 . . . . 5.1(8) ?
    Fe1 O3 C30 C31 . . . . -29.3(10) ?
    Fe1 O3 C30 C39 . . . . 151.0(5) ?
    Fe1 O4 C1 C2 . . . . -173.9(4) ?
    Fe1 O4 C1 C6 . . . . 8.1(6) ?
    Na1 O5 C40 N6 2_656 . . . -117.5(11) ?
    Na1 O5 C40 C39 2_656 . . . 65.3(14) ?
    Na1 O6 C17 N3 . . . . 128.1(5) ?
    Na1 O6 C17 C16 . . . . -50.6(8) ?
    Fe1 N1 N2 C8 . . . . -1.7(7) ?
    Fe1 N1 C6 C1 . . . . -3.2(5) ?
    Fe1 N1 C6 C5 . . . . 175.3(4) ?
    N2 N1 C6 C1 . . . . 174.6(4) ?
    N2 N1 C6 C5 . . . . -7.0(7) ?
    C6 N1 N2 C8 . . . . -178.9(4) ?
    N1 N2 C8 C7 . . . . -2.0(7) ?
    N1 N2 C8 C9 . . . . 177.9(4) ?
    C17 N3 C18 C19 . . . . 13.2(8) ?
    C17 N3 C18 C23 . . . . -167.3(5) ?
    C18 N3 C17 O6 . . . . -2.3(8) ?
    C18 N3 C17 C16 . . . . 176.5(4) ?
    Fe1 N4 N5 C31 . . . . 10.9(9) ?
    Fe1 N4 C29 C24 . . . . -0.9(7) ?
    Fe1 N4 C29 C28 . . . . 176.0(5) ?
    N5 N4 C29 C24 . . . . -169.4(5) ?
    N5 N4 C29 C28 . . . . 7.6(10) ?
    C29 N4 N5 C31 . . . . 176.2(6) ?
    N4 N5 C31 C30 . . . . 7.2(11) ?
    N4 N5 C31 C32 . . . . -172.2(6) ?
    C40 N6 C41 C42 . . . . -2.0(12) ?
    C40 N6 C41 C46 . . . . 177.4(7) ?
    C41 N6 C40 O5 . . . . -2.7(12) ?
    C41 N6 C40 C39 . . . . 174.5(6) ?
    O4 C1 C2 C3 . . . . -178.3(5) ?
    O4 C1 C6 N1 . . . . -2.8(7) ?
    O4 C1 C6 C5 . . . . 178.7(5) ?
    C2 C1 C6 N1 . . . . 179.0(4) ?
    C2 C1 C6 C5 . . . . 0.5(8) ?
    C6 C1 C2 C3 . . . . -0.2(6) ?
    C1 C2 C3 C4 . . . . 1.1(8) ?
    C2 C3 C4 Cl1 . . . . 177.8(4) ?
    C2 C3 C4 C5 . . . . -2.4(8) ?
    Cl1 C4 C5 C6 . . . . -177.5(4) ?
    C3 C4 C5 C6 . . . . 2.7(8) ?
    C4 C5 C6 N1 . . . . 179.9(4) ?
    C4 C5 C6 C1 . . . . -1.8(8) ?
    O1 C7 C8 N2 . . . . 0.3(6) ?
    O1 C7 C8 C9 . . . . -179.5(4) ?
    O1 C7 C16 C15 . . . . -179.8(3) ?
    O1 C7 C16 C17 . . . . 2.3(8) ?
    C8 C7 C16 C15 . . . . 1.8(7) ?
    C8 C7 C16 C17 . . . . -176.1(5) ?
    C16 C7 C8 N2 . . . . 178.7(4) ?
    C16 C7 C8 C9 . . . . -1.2(7) ?
    N2 C8 C9 C10 . . . . -2.1(7) ?
    N2 C8 C9 C14 . . . . -179.5(4) ?
    C7 C8 C9 C10 . . . . 177.8(5) ?
    C7 C8 C9 C14 . . . . 0.4(6) ?
    C8 C9 C10 C11 . . . . -178.4(5) ?
    C8 C9 C14 C13 . . . . 178.9(5) ?
    C8 C9 C14 C15 . . . . -0.2(6) ?
    C10 C9 C14 C13 . . . . 1.4(8) ?
    C10 C9 C14 C15 . . . . -177.7(5) ?
    C14 C9 C10 C11 . . . . -1.0(8) ?
    C9 C10 C11 C12 . . . . 0.2(7) ?
    C10 C11 C12 C13 . . . . 0.2(7) ?
    C11 C12 C13 C14 . . . . 0.2(7) ?
    C12 C13 C14 C9 . . . . -1.0(9) ?
    C12 C13 C14 C15 . . . . 178.1(6) ?
    C9 C14 C15 C16 . . . . 0.9(8) ?
    C13 C14 C15 C16 . . . . -178.2(5) ?
    C14 C15 C16 C7 . . . . -1.7(8) ?
    C14 C15 C16 C17 . . . . 176.4(5) ?
    C7 C16 C17 O6 . . . . 169.3(5) ?
    C7 C16 C17 N3 . . . . -9.5(7) ?
    C15 C16 C17 O6 . . . . -8.7(7) ?
    C15 C16 C17 N3 . . . . 172.5(4) ?
    N3 C18 C19 C20 . . . . 179.7(5) ?
    N3 C18 C23 C22 . . . . 178.8(5) ?
    C19 C18 C23 C22 . . . . -1.7(8) ?
    C23 C18 C19 C20 . . . . 0.2(7) ?
    C18 C19 C20 C21 . . . . 1.1(9) ?
    C19 C20 C21 C22 . . . . -1.0(9) ?
    C20 C21 C22 C23 . . . . -0.4(8) ?
    C21 C22 C23 C18 . . . . 1.8(8) ?
    O2 C24 C25 C26 . . . . 178.6(6) ?
    O2 C24 C29 N4 . . . . -2.4(9) ?
    O2 C24 C29 C28 . . . . -179.6(6) ?
    C25 C24 C29 N4 . . . . 177.1(6) ?
    C25 C24 C29 C28 . . . .  0.0(9) ?
    C29 C24 C25 C26 . . . . -1.0(10) ?
    C24 C25 C26 C27 . . . . 1.3(10) ?
    C25 C26 C27 Cl2 . . . . 179.2(5) ?
    C25 C26 C27 C28 . . . . -0.7(10) ?
    Cl2 C27 C28 C29 . . . . 179.9(4) ?
    C26 C27 C28 C29 . . . . -0.3(8) ?
    C27 C28 C29 N4 . . . . -176.1(6) ?
    C27 C28 C29 C24 . . . . 0.6(10) ?
    O3 C30 C31 N5 . . . . 0.9(12) ?
    O3 C30 C31 C32 . . . . -179.8(6) ?
    O3 C30 C39 C38 . . . . -176.9(6) ?
    O3 C30 C39 C40 . . . . 2.4(10) ?
    C31 C30 C39 C38 . . . . 3.4(10) ?
    C31 C30 C39 C40 . . . . -177.3(7) ?
    C39 C30 C31 N5 . . . . -179.4(6) ?
    C39 C30 C31 C32 . . . .  0.0(9) ?
    N5 C31 C32 C33 . . . . -2.4(10) ?
    N5 C31 C32 C37 . . . . 176.3(6) ?
    C30 C31 C32 C33 . . . . 178.2(7) ?
    C30 C31 C32 C37 . . . . -3.1(10) ?
    C31 C32 C33 C34 . . . . 177.1(7) ?
    C31 C32 C37 C36 . . . . -177.0(6) ?
    C31 C32 C37 C38 . . . . 2.9(10) ?
    C33 C32 C37 C36 . . . . 1.7(10) ?
    C33 C32 C37 C38 . . . . -178.3(7) ?
    C37 C32 C33 C34 . . . . -1.6(11) ?
    C32 C33 C34 C35 . . . . -0.3(9) ?
    C33 C34 C35 C36 . . . . 1.9(12) ?
    C34 C35 C36 C37 . . . . -1.7(12) ?
    C35 C36 C37 C32 . . . .  0.0(10) ?
    C35 C36 C37 C38 . . . . 180.0(7) ?
    C32 C37 C38 C39 . . . . 0.4(11) ?
    C36 C37 C38 C39 . . . . -179.6(7) ?
    C37 C38 C39 C30 . . . . -3.7(11) ?
    C37 C38 C39 C40 . . . . 177.0(7) ?
    C30 C39 C40 O5 . . . . -165.1(7) ?
    C30 C39 C40 N6 . . . . 17.5(11) ?
    C38 C39 C40 O5 . . . . 14.1(11) ?
    C38 C39 C40 N6 . . . . -163.2(7) ?
    N6 C41 C42 C43 . . . . 179.6(7) ?
    N6 C41 C46 C45 . . . . -179.3(6) ?
    C42 C41 C46 C45 . . . . 0.1(8) ?
    C46 C41 C42 C43 . . . . 0.2(8) ?
    C41 C42 C43 C44 . . . . -0.4(10) ?
    C42 C43 C44 C45 . . . . 0.3(9) ?
    C43 C44 C45 C46 . . . . 0.1(10) ?
    C44 C45 C46 C41 . . . . -0.3(9) ?
loop_
    _geom_hbond_atom_site_label_D
    _geom_hbond_atom_site_label_H
    _geom_hbond_atom_site_label_A
    _geom_hbond_site_symmetry_D
    _geom_hbond_site_symmetry_H
    _geom_hbond_site_symmetry_A
    _geom_hbond_distance_DH
    _geom_hbond_distance_HA
    _geom_hbond_distance_DA
    _geom_hbond_angle_DHA
    _geom_hbond_publ_flag
    N3 H3N O1 . . . 0.860 1.941 2.644(7) 138.0 y
    N6 H6N O3 . . . 0.859 1.967 2.664(6) 137.5 y
    O8 H O9 . . . . . 2.730(7) . y
    O9 H O4 . . 1_545 . . 2.710(6) . y
