# Supplementary material for: Diacetonitrile­tetra­kis{μ2-3-anilinocarbonyl-1-[(5-chloro-2-oxidophen­yl)diazen­yl]-2-naphtholato}tetra­aqua­diiron(III)disodium(I) dihydrate
Source: Acta Crystallogr Sect E Struct Rep Online. 2007 Dec 21;64(Pt 1):m240–1. doi: 10.1107/S1600536807066895 (PMC2915160; doi:10.1107/S1600536807066895)
Supplement: Supplementary file 2 [file e-64-0m240-Isup2.hkl]

# 
# h,k,l, Fc-squared, Fo-squared, sigma(Fo-squared) and status flag 
# 
data_I
_shelx_title '  T77_Na_acetonitril_new3' 
_shelx_refln_list_code          4 
_shelx_F_calc_maximum      336.55 
_exptl_crystal_F_000      1034.00 
_reflns_d_resolution_high  0.8301 
 
loop_ 
 _symmetry_equiv_pos_as_xyz 
 'x, y, z' 
 '-x, -y, -z' 
 
_cell_length_a    11.4416 
_cell_length_b    14.1161 
_cell_length_c    15.0105 
_cell_angle_alpha  72.396 
_cell_angle_beta   76.285 
_cell_angle_gamma  83.015 
 
_shelx_F_squared_multiplier     1.000 
 
loop_ 
 _refln_index_h 
 _refln_index_k 
 _refln_index_l 
 _refln_F_squared_calc 
 _refln_F_squared_meas 
 _refln_F_squared_sigma 
 _refln_observed_status 
   2   0   0       70.33       89.39      7.25 o 
   3   0   0       43.85       94.29     14.21 o 
   4   0   0     2569.11     2142.75     55.17 o 
   5   0   0        0.56       -8.72     14.44 o 
   6   0   0      298.23      281.33     24.74 o 
   7   0   0      150.53      173.64     26.60 o 
   8   0   0     1868.09     2171.16     77.21 o 
   9   0   0      317.28      441.47    115.00 o 
  10   0   0        9.64       -7.30     22.90 o 
  11   0   0       11.75       -6.00     21.37 o 
  12   0   0       55.36       37.03     31.46 o 
  13   0   0        2.87       14.77     30.38 o 
 -13   1   0       21.77       19.30     48.33 o 
 -12   1   0      170.10      108.24     56.18 o 
 -11   1   0      473.94      712.88    114.51 o 
 -10   1   0      145.85      152.31     51.83 o 
  -9   1   0      346.93      381.34     49.36 o 
  -8   1   0      151.98      176.66     34.93 o 
  -7   1   0      585.76      659.66     32.58 o 
  -6   1   0     1620.71     1749.78     77.98 o 
  -5   1   0     1831.28     1670.01     52.70 o 
  -4   1   0        1.27        8.30     13.29 o 
  -3   1   0      377.01      429.28     20.17 o 
  -2   1   0     3853.27     2957.52     30.42 o 
   2   1   0     9094.93     7462.29     71.82 o 
   3   1   0      180.00      110.94     13.58 o 
   4   1   0      551.60      590.13     31.69 o 
   5   1   0     1120.70     1190.00     45.28 o 
   6   1   0     2536.09     2710.00     71.39 o 
   7   1   0      175.27      201.34     40.62 o 
   8   1   0       77.86       79.64     22.36 o 
   9   1   0      168.47      194.05     47.51 o 
  10   1   0      545.95      739.77     56.51 o 
  11   1   0      442.44      484.88    136.94 o 
  12   1   0       62.17       33.22     36.62 o 
  13   1   0        2.87       -6.70     22.63 o 
 -13   2   0       37.57       14.76     49.76 o 
 -12   2   0       12.71        6.59     21.91 o 
 -11   2   0      289.00      166.08     65.50 o 
 -10   2   0       38.18       49.95     24.81 o 
  -9   2   0      925.81     1141.78     91.12 o 
  -8   2   0       14.05       48.89     17.57 o 
  -7   2   0      150.38      187.37     18.56 o 
  -6   2   0      348.57      414.25     19.55 o 
  -5   2   0     2173.63     2087.30     37.86 o 
  -4   2   0       37.53       34.73     20.17 o 
  -3   2   0     5108.39     3994.35     77.27 o 
  -2   2   0     5064.32     3647.07     47.07 o 
  -1   2   0      220.34      312.48     15.03 o 
   0   2   0     1024.34      634.54     11.41 o 
   1   2   0     8739.93     7440.66     65.88 o 
   2   2   0     2306.26     1538.66     27.63 o 
   3   2   0      617.46      763.43     21.63 o 
   4   2   0      194.98      181.84     15.64 o 
   5   2   0       38.06        8.65     12.81 o 
   6   2   0     2627.81     3053.13     63.91 o 
   7   2   0      427.01      520.03     47.92 o 
   8   2   0       19.91       40.81     21.67 o 
   9   2   0      361.07      480.15    106.73 o 
  10   2   0     1129.02     1839.33     69.72 o 
  11   2   0       17.07        9.27     20.31 o 
  12   2   0      127.94      148.68     46.53 o 
  13   2   0       72.23       63.71     30.88 o 
 -12   3   0       58.17       63.11     56.92 o 
 -11   3   0      293.45      389.54    152.01 o 
 -10   3   0      293.93      208.15    102.58 o 
  -9   3   0      143.00      113.95     52.86 o 
  -8   3   0      102.74       96.67     25.83 o 
  -7   3   0      363.51      344.03     35.06 o 
  -6   3   0     2682.79     2948.43     79.29 o 
  -5   3   0      845.70      735.00     52.01 o 
  -4   3   0    10546.83    10056.27    185.16 o 
  -3   3   0      189.91      145.39     15.77 o 
  -2   3   0      231.99      189.05     10.94 o 
  -1   3   0        0.83       11.96     16.16 o 
   0   3   0     3646.41     2650.45     39.67 o 
   1   3   0     3227.29     3304.46     41.23 o 
   2   3   0    10172.60    10248.74    123.00 o 
   3   3   0      191.39      223.01     14.63 o 
   4   3   0     3046.96     2863.89     50.40 o 
   5   3   0       59.32       37.98     12.63 o 
   6   3   0       17.97       41.74     15.74 o 
   7   3   0       21.11       49.81     16.96 o 
   8   3   0     1046.95     1418.84     50.41 o 
   9   3   0       10.74        6.10     17.87 o 
  10   3   0      221.36      296.86     61.42 o 
  11   3   0      118.94       81.59     44.65 o 
  12   3   0       18.81       17.32     26.48 o 
  13   3   0      207.27      206.50     66.50 o 
 -12   4   0      258.93      270.88    139.70 o 
 -11   4   0       98.98       65.47     53.75 o 
 -10   4   0      727.48     1010.28    299.81 o 
  -9   4   0       74.38      122.84     59.69 o 
  -8   4   0        2.91       17.30     35.70 o 
  -7   4   0     1375.52     1654.73     93.57 o 
  -6   4   0      547.80      698.31     59.64 o 
  -5   4   0      680.38      707.67     55.89 o 
  -4   4   0     1265.74     1405.76     61.35 o 
  -3   4   0     7504.47     7084.62    106.99 o 
  -2   4   0     2756.68     2378.02     53.68 o 
  -1   4   0     1446.11     1084.40     33.82 o 
   0   4   0      471.37      378.57     21.04 o 
   1   4   0      120.53       92.01     11.35 o 
   2   4   0     5285.67     4441.42     58.86 o 
   3   4   0      101.50       42.71     10.93 o 
   4   4   0      234.78      155.11     13.16 o 
   5   4   0     2494.07     2623.76     51.30 o 
   6   4   0     1552.33     1784.38     47.46 o 
   7   4   0      465.57      599.76     32.82 o 
   8   4   0      436.53      405.19     32.12 o 
   9   4   0       25.03       40.89     21.06 o 
  10   4   0      776.98     1104.23     63.65 o 
  11   4   0        0.73       -0.71     19.58 o 
  12   4   0      178.89      159.19     63.50 o 
  13   4   0       74.38       19.31     27.25 o 
 -12   5   0       91.36       24.10     67.36 o 
 -11   5   0      207.96      104.87     89.90 o 
 -10   5   0        2.20       57.68     48.53 o 
  -9   5   0     1308.36     1894.50    120.14 o 
  -8   5   0      318.47      347.27     66.62 o 
  -7   5   0        0.03       36.15     37.58 o 
  -6   5   0      211.02      200.94     52.07 o 
  -5   5   0     1530.46     1401.41     78.46 o 
  -4   5   0     1024.17     1111.35     64.91 o 
  -3   5   0     4637.60     4284.35     87.32 o 
  -2   5   0     1318.00      928.41     31.77 o 
  -1   5   0     6475.85     6261.12    114.10 o 
   0   5   0      771.46      597.37     25.46 o 
   1   5   0      553.09      533.52     20.28 o 
   2   5   0      530.94      477.78     19.63 o 
   3   5   0     3071.16     2802.85     48.98 o 
   4   5   0       24.40       28.11     12.11 o 
   5   5   0     1796.83     1523.69     54.19 o 
   6   5   0       85.52      136.01     19.17 o 
   7   5   0      433.35      474.94     32.81 o 
   8   5   0      144.03      146.36     23.49 o 
   9   5   0      115.58      150.48     28.92 o 
  10   5   0        0.76      -20.38     22.89 o 
  11   5   0      112.00       86.29     40.27 o 
  12   5   0       98.65       49.87     31.75 o 
 -12   6   0       99.08       19.98     81.56 o 
 -11   6   0       36.12       90.11     83.77 o 
 -10   6   0      237.87      171.33     76.44 o 
  -9   6   0      164.37      170.87     66.44 o 
  -8   6   0     1945.08     2669.19    172.25 o 
  -7   6   0       44.98       52.68     50.92 o 
  -6   6   0       93.13       84.44     43.95 o 
  -5   6   0      463.19      494.66     57.46 o 
  -4   6   0      973.44      862.93     29.76 o 
  -3   6   0     4488.89     4286.50     93.83 o 
  -2   6   0      564.90      479.85     27.70 o 
  -1   6   0     1853.42     1950.97     53.78 o 
   0   6   0      220.11      117.89     19.01 o 
   1   6   0        1.72        4.68     11.03 o 
   2   6   0     4780.06     4858.54     67.74 o 
   3   6   0      917.79      844.03     27.14 o 
   4   6   0       37.78       32.61     11.08 o 
   5   6   0       94.53      206.18     24.61 o 
   6   6   0      785.89      842.59     62.51 o 
   7   6   0       41.08       44.96     18.93 o 
   8   6   0       58.41       47.47     19.46 o 
   9   6   0        7.04       23.00     22.29 o 
  10   6   0       10.52        2.46     18.05 o 
  11   6   0       19.27       -4.85     23.03 o 
  12   6   0       13.32       49.04     29.04 o 
 -11   7   0       31.34       -8.57     49.44 o 
 -10   7   0      287.17      246.24    125.93 o 
  -9   7   0      102.50      220.54     66.58 o 
  -8   7   0       10.13      -52.72     52.72 o 
  -7   7   0      151.41      198.89    111.34 o 
  -6   7   0      295.95      428.99     70.19 o 
  -5   7   0     1182.69     1075.66     78.02 o 
  -4   7   0        7.32        8.82     19.33 o 
  -3   7   0       10.23        5.99     15.23 o 
  -2   7   0     9511.41    10347.21    216.46 o 
  -1   7   0     2062.38     2024.78     61.33 o 
   0   7   0      542.38      585.98     32.49 o 
   1   7   0     1731.89     1720.62     44.63 o 
   2   7   0      393.51      330.47     25.74 o 
   3   7   0      757.39      658.22     26.95 o 
   4   7   0      804.30      831.53     36.09 o 
   5   7   0     1134.84     1092.41     79.89 o 
   6   7   0       12.39       22.59     12.89 o 
   7   7   0      225.13      277.64     30.48 o 
   8   7   0      366.52      517.75     35.70 o 
   9   7   0       93.72       57.11     22.44 o 
  10   7   0        1.01      -11.22     21.75 o 
  11   7   0      161.12       78.04     32.05 o 
  12   7   0      236.64      249.79     82.13 o 
 -11   8   0       38.00      -10.14     52.14 o 
 -10   8   0       11.05      -32.49     56.28 o 
  -9   8   0      122.90      184.69     68.74 o 
  -8   8   0      385.57      452.30     98.07 o 
  -7   8   0        0.05       30.25     45.54 o 
  -6   8   0      382.76      531.76     80.66 o 
  -5   8   0        2.63       -2.36     10.50 o 
  -4   8   0     1399.19     1596.79     62.78 o 
  -3   8   0      638.56      725.81     43.48 o 
  -2   8   0     1100.60     1138.40     54.76 o 
  -1   8   0     2950.07     3051.61     81.44 o 
   0   8   0      128.55      118.78     23.83 o 
   1   8   0      491.34      558.80     31.28 o 
   2   8   0     1271.14     1495.32     45.19 o 
   3   8   0     1946.05     2017.45     73.16 o 
   4   8   0      365.60      332.50     24.98 o 
   5   8   0       83.25       77.06     15.40 o 
   6   8   0       67.91       73.76     20.46 o 
   7   8   0      133.04      144.67     28.22 o 
   8   8   0      156.88      126.49     31.35 o 
   9   8   0      177.55      139.90     49.67 o 
  10   8   0        8.10        6.34     17.49 o 
  11   8   0        8.47       23.49     28.74 o 
 -10   9   0        3.76       42.71     73.21 o 
  -9   9   0        1.11       53.38     60.98 o 
  -8   9   0     1871.63     2155.30    236.44 o 
  -7   9   0      890.93     1199.56    163.93 o 
  -6   9   0       21.84       73.74     70.83 o 
  -5   9   0      125.75      114.78     33.67 o 
  -4   9   0      399.46      363.69     68.55 o 
  -3   9   0        4.69       16.32     21.69 o 
  -2   9   0      169.99      195.78     32.30 o 
  -1   9   0      194.23      265.48     32.83 o 
   0   9   0      433.56      462.30     36.89 o 
   1   9   0      105.24       95.55     30.79 o 
   2   9   0       24.78       44.70     18.43 o 
   3   9   0      195.77      199.58     26.58 o 
   4   9   0      127.44      144.47     32.99 o 
   5   9   0       14.87       12.36     12.63 o 
   6   9   0       46.25       59.33     20.53 o 
   7   9   0       33.32       27.16     21.33 o 
   8   9   0        0.23       15.46     14.49 o 
   9   9   0       44.95       31.39     15.79 o 
  10   9   0      233.60      138.09     63.42 o 
  11   9   0        5.91       42.33     34.96 o 
 -10  10   0      270.37      506.79    192.05 o 
  -9  10   0       10.55       33.91     61.60 o 
  -8  10   0       98.60       65.28     89.05 o 
  -7  10   0      275.62      235.75    137.34 o 
  -6  10   0     1005.38     1420.74    172.95 o 
  -5  10   0      101.65      104.87     33.31 o 
  -4  10   0       85.44       94.74     34.43 o 
  -3  10   0       44.48       71.30     28.31 o 
  -2  10   0     1446.85     1555.26     77.37 o 
  -1  10   0      614.04      714.20     44.05 o 
   0  10   0      213.85      263.40     32.76 o 
   1  10   0      329.96      405.57     37.11 o 
   2  10   0      472.30      537.77     39.58 o 
   3  10   0      972.76     1157.60     54.48 o 
   4  10   0      104.18      132.04     46.55 o 
   5  10   0      191.10      204.79     44.79 o 
   6  10   0      157.62      218.02     69.91 o 
   7  10   0       81.24      121.01     33.52 o 
   8  10   0       23.05        0.13     26.61 o 
   9  10   0        5.88        9.18     28.34 o 
  10  10   0       37.51       35.42     26.10 o 
  -9  11   0      140.23       69.28    101.70 o 
  -7  11   0       94.63      245.78     82.31 o 
  -6  11   0      280.92      253.77     64.36 o 
  -5  11   0      183.19      202.14     53.69 o 
  -4  11   0       17.65       55.92     34.15 o 
  -3  11   0     1106.97     1261.10     68.39 o 
  -2  11   0     1395.28     1666.88    128.09 o 
  -1  11   0     1688.38     1873.39     69.25 o 
   0  11   0     1641.68     1830.83     75.89 o 
   1  11   0      836.26      989.40     87.55 o 
   2  11   0       55.05       44.98     24.82 o 
   3  11   0       79.20       70.64     28.38 o 
   4  11   0      104.39       77.24     50.44 o 
   5  11   0      365.86      377.22     68.99 o 
   6  11   0       85.58       44.13     31.28 o 
   7  11   0        2.00       15.57     30.69 o 
   8  11   0        7.68        2.93     28.96 o 
   9  11   0       38.28       51.04     36.28 o 
  10  11   0       35.73       33.46     36.02 o 
  -8  12   0       36.89       63.83     61.09 o 
  -7  12   0       41.04      105.42     74.84 o 
  -6  12   0      216.40      178.41     65.81 o 
  -5  12   0       11.19        8.20     29.36 o 
  -4  12   0       16.87       42.43     27.49 o 
  -3  12   0       46.94       18.17     31.76 o 
  -2  12   0      192.71      249.37     42.38 o 
  -1  12   0       17.03      -10.22     39.97 o 
   0  12   0       11.61        6.62     22.64 o 
   1  12   0      184.86      193.03     37.72 o 
   2  12   0       21.14       19.72     24.70 o 
   3  12   0      671.57      607.78     53.13 o 
   4  12   0      307.56      318.47     80.22 o 
   5  12   0      398.97      429.50    100.34 o 
   6  12   0       20.29      -12.35     44.66 o 
   7  12   0      112.09      166.93    118.53 o 
   8  12   0       33.48       -3.40     27.47 o 
   9  12   0       11.81       10.06     28.86 o 
  -7  13   0       65.46      134.97    138.15 o 
  -6  13   0      150.00      227.84     73.85 o 
  -5  13   0       17.93       23.10     34.00 o 
  -4  13   0      115.60      111.73     40.78 o 
  -3  13   0       58.89        4.51     32.13 o 
  -2  13   0      992.65     1254.03    101.61 o 
  -1  13   0        0.76      -32.49     33.39 o 
   0  13   0      360.36      411.36     48.73 o 
   1  13   0       55.56       51.52     29.98 o 
   2  13   0      231.47      236.50     41.16 o 
   3  13   0      466.62      426.09    100.31 o 
   4  13   0      359.44      408.95    138.23 o 
   5  13   0        0.19       12.60     33.66 o 
   6  13   0       53.52       58.27     72.85 o 
   7  13   0      159.94      136.28    142.48 o 
   8  13   0       79.02       93.32     95.05 o 
  -6  14   0      378.26      621.11    155.65 o 
  -5  14   0       70.18       92.11     46.79 o 
  -4  14   0       22.21       -0.83     27.23 o 
  -3  14   0       59.93       59.81     54.30 o 
  -2  14   0      324.95      326.49     54.89 o 
  -1  14   0       62.79       70.23     38.99 o 
   0  14   0        0.18       11.24     28.92 o 
   1  14   0      354.93      363.15     67.50 o 
   2  14   0        9.64      -15.03     24.57 o 
   3  14   0       23.55       36.82     33.48 o 
   4  14   0       34.53       -3.95     52.93 o 
   5  14   0       75.10       66.88    108.34 o 
   6  14   0       14.24      -62.14     62.14 o 
   7  14   0       93.32        5.32     82.68 o 
  -4  15   0       14.63       -1.09     29.85 o 
  -3  15   0      218.79      278.73    119.07 o 
  -2  15   0       39.71       11.71     31.93 o 
  -1  15   0        0.79        3.70     31.80 o 
   0  15   0      111.07       87.35     43.51 o 
   1  15   0       50.81       43.55     35.99 o 
   2  15   0        4.09       35.26     32.06 o 
   3  15   0        2.32       15.56     26.71 o 
   4  15   0       23.83      -21.06     42.02 o 
   5  15   0       11.63      -58.88     78.56 o 
  -1  16   0       40.32       33.88     34.40 o 
   0  16   0      198.35      172.59     74.16 o 
   1  16   0       10.28       42.77     40.80 o 
   2  16   0       49.36       55.73     45.62 o 
  -4 -15   1      108.47       69.18     57.13 o 
  -3 -15   1       13.63       32.55     29.00 o 
  -2 -15   1       54.55       59.23     35.98 o 
  -1 -15   1       21.14       60.41     39.23 o 
   0 -15   1      183.97      164.86     44.44 o 
   1 -15   1       33.31       23.84     30.28 o 
   2 -15   1       16.31        5.31     26.17 o 
   3 -15   1      229.20      260.72     65.82 o 
  -6 -14   1      234.78      388.15    144.18 o 
  -5 -14   1      101.60      111.03     51.08 o 
  -4 -14   1       29.21      118.93     43.07 o 
  -3 -14   1       42.29       42.13     32.26 o 
  -2 -14   1       58.51       46.48     37.57 o 
  -1 -14   1      201.09      161.26     43.46 o 
   0 -14   1       64.17       82.41     36.20 o 
   1 -14   1      144.38      150.79     42.02 o 
   2 -14   1       15.98       36.84     37.61 o 
   3 -14   1       19.97       10.84     40.32 o 
   4 -14   1      149.76      186.80     70.13 o 
   5 -14   1       20.57       58.37     44.54 o 
  -8 -13   1      104.52        8.39    103.87 o 
  -7 -13   1       53.07       62.17     53.15 o 
  -6 -13   1      108.70      129.21     54.82 o 
  -5 -13   1       10.58       38.15     47.69 o 
  -4 -13   1      102.26      148.49     42.78 o 
  -3 -13   1        4.54      -11.43     24.87 o 
  -2 -13   1      457.83      439.33     90.26 o 
  -1 -13   1      358.17      405.33     47.92 o 
   0 -13   1      277.90      291.69     45.32 o 
   1 -13   1       43.73       18.94     27.74 o 
   2 -13   1      406.87      374.17     76.94 o 
   3 -13   1       44.57       28.32     34.71 o 
   4 -13   1        3.04      -12.01     29.19 o 
   5 -13   1        9.45       12.11     30.04 o 
   6 -13   1      137.11      148.59     75.61 o 
   7 -13   1       91.00      215.38     92.57 o 
  -9 -12   1       17.87       14.24     39.64 o 
  -8 -12   1       25.20      -18.35     38.95 o 
  -7 -12   1      138.09      113.09     46.68 o 
  -6 -12   1       36.22       37.43     38.68 o 
  -5 -12   1      140.27      110.90     51.84 o 
  -4 -12   1       17.63        7.50     28.47 o 
  -3 -12   1      667.16      717.72     57.39 o 
  -2 -12   1      220.06      167.61     32.89 o 
  -1 -12   1        1.38       36.53     26.61 o 
   0 -12   1        5.61       26.05     25.42 o 
   1 -12   1       73.66       40.25     32.89 o 
   2 -12   1        7.67        1.51     23.35 o 
   3 -12   1        2.91       10.79     29.45 o 
   4 -12   1      171.87      209.93     40.44 o 
   5 -12   1      278.67      292.91     54.04 o 
   6 -12   1       25.06       20.19     29.99 o 
   7 -12   1       11.00       10.39    120.31 o 
   8 -12   1        0.82       43.50     91.70 o 
  -9 -11   1       34.41       82.15     43.12 o 
  -8 -11   1       58.22       44.44     37.68 o 
  -7 -11   1      347.82      159.32     59.50 o 
  -6 -11   1       57.30       92.97     71.76 o 
  -5 -11   1     1083.76     1565.57    138.74 o 
  -4 -11   1        3.09      -21.11     28.81 o 
  -3 -11   1       10.24       10.10     25.24 o 
  -2 -11   1      168.46      169.73     31.84 o 
  -1 -11   1       74.85       72.43     31.34 o 
   0 -11   1       69.54       63.73     32.68 o 
   1 -11   1      314.67      276.52     54.00 o 
   2 -11   1       26.86       19.82     26.71 o 
   3 -11   1        8.17       -2.52     25.87 o 
   4 -11   1      812.93      897.69     63.40 o 
   5 -11   1        0.35       20.63     29.37 o 
   6 -11   1       28.05        7.83     36.73 o 
   7 -11   1      213.77       93.19     69.30 o 
   8 -11   1       72.35      102.98     64.91 o 
   9 -11   1       25.30        5.38    109.65 o 
 -10 -10   1       48.00       56.66     44.19 o 
  -9 -10   1       36.05       10.34     26.70 o 
  -8 -10   1       25.57        5.82     14.24 o 
  -7 -10   1       21.74       23.03     20.04 o 
  -6 -10   1      147.97      126.24     41.34 o 
  -5 -10   1       61.82       69.37     24.62 o 
  -4 -10   1       63.12       81.00     29.13 o 
  -3 -10   1       14.02       43.54     30.60 o 
  -2 -10   1      297.31      379.32     37.60 o 
  -1 -10   1      177.65      186.25     32.19 o 
   0 -10   1        0.07      -16.70     21.37 o 
   1 -10   1       20.90       74.10     27.62 o 
   2 -10   1     1686.39     1805.34     74.59 o 
   3 -10   1      311.40      287.48     39.65 o 
   4 -10   1      882.37      884.98     86.20 o 
   5 -10   1      201.02      149.38     33.96 o 
   6 -10   1      379.17      582.31     79.95 o 
   7 -10   1       80.36       43.23     53.29 o 
   8 -10   1      155.15      127.10     61.89 o 
   9 -10   1        6.12       -3.60     70.91 o 
 -11  -9   1       15.57       26.77     35.59 o 
 -10  -9   1       64.89       57.04     40.65 o 
  -9  -9   1       15.22      -14.98     23.15 o 
  -8  -9   1       53.69       26.05     17.63 o 
  -7  -9   1       30.03       51.50     19.11 o 
  -6  -9   1       25.48       30.77     18.53 o 
  -5  -9   1      465.14      626.59     97.50 o 
  -4  -9   1      579.96      596.29     47.03 o 
  -3  -9   1      232.81      194.22     27.44 o 
  -2  -9   1       22.98       42.43     19.44 o 
  -1  -9   1     1102.59     1197.28     49.40 o 
   0  -9   1      551.73      649.50     39.18 o 
   1  -9   1       11.32       -2.32     15.63 o 
   2  -9   1      344.18      480.36     38.51 o 
   3  -9   1     1427.11     1481.21     62.70 o 
   4  -9   1      220.07      183.46     33.03 o 
   5  -9   1       11.96       33.41     22.61 o 
   6  -9   1      681.61      734.12     89.50 o 
   7  -9   1        4.47       49.20     63.52 o 
   8  -9   1       98.76       92.74     72.13 o 
   9  -9   1      472.37      535.82    197.46 o 
  10  -9   1        1.28      -32.98     59.42 o 
 -11  -8   1       57.45       87.81     45.38 o 
 -10  -8   1        2.27      -13.92     25.59 o 
  -9  -8   1       12.61       26.33     21.29 o 
  -8  -8   1      128.53       97.43     31.01 o 
  -7  -8   1      557.66      437.74     81.99 o 
  -6  -8   1       55.41       19.22     17.23 o 
  -5  -8   1       26.71       29.31     18.00 o 
  -4  -8   1        5.84      -18.17     18.17 o 
  -3  -8   1     1522.53     1593.56     54.15 o 
  -2  -8   1      125.02      100.89     18.24 o 
  -1  -8   1        3.90        6.64     16.35 o 
   0  -8   1      253.67      268.43     25.83 o 
   1  -8   1     2830.64     2713.11     70.13 o 
   2  -8   1     1174.57     1093.14     52.02 o 
   3  -8   1      980.02     1068.82     51.05 o 
   4  -8   1       73.02      104.94     25.52 o 
   5  -8   1        0.79       13.27     16.29 o 
   6  -8   1     5260.16     5710.46    352.60 o 
   7  -8   1      751.71      897.16     94.81 o 
   8  -8   1      774.10      966.87    125.31 o 
   9  -8   1       23.38       28.94     48.82 o 
  10  -8   1       79.50       55.79     58.34 o 
  11  -8   1       25.87        6.85     41.09 o 
 -12  -7   1       61.37       47.06     40.13 o 
 -11  -7   1       24.35       42.51     23.64 o 
 -10  -7   1       17.34        3.27     17.37 o 
  -9  -7   1       56.59       58.60     22.69 o 
  -8  -7   1       71.24       62.27     22.55 o 
  -7  -7   1        0.28       22.74     21.26 o 
  -6  -7   1      253.88      251.22     30.78 o 
  -5  -7   1      125.02       90.69     20.05 o 
  -4  -7   1      920.38     1078.86     63.25 o 
  -3  -7   1      231.64      165.39     22.30 o 
  -2  -7   1      152.79      171.85     20.13 o 
  -1  -7   1     1789.05     1685.87     43.82 o 
   0  -7   1      418.05      301.97     25.71 o 
   1  -7   1     1251.68     1463.23     49.13 o 
   2  -7   1      998.66     1015.64     40.55 o 
   3  -7   1      305.58      281.94     31.94 o 
   4  -7   1     1625.54     1550.48     64.11 o 
   5  -7   1      242.61      232.00     49.24 o 
   6  -7   1       49.58       38.17     41.66 o 
   7  -7   1      279.28      360.84     68.02 o 
   8  -7   1       81.16      174.19     57.21 o 
   9  -7   1      401.89      453.47     78.34 o 
  10  -7   1      336.94      334.09     88.94 o 
  11  -7   1        0.80       -9.05     53.32 o 
 -12  -6   1        3.45       27.82     32.63 o 
 -11  -6   1      105.25       27.03     25.58 o 
 -10  -6   1      221.64      242.21     43.68 o 
  -9  -6   1      129.55       99.42     24.08 o 
  -8  -6   1      535.29      543.22     72.29 o 
  -7  -6   1       48.42       26.27     15.54 o 
  -6  -6   1       96.08       96.26     19.94 o 
  -5  -6   1      739.43      751.80     40.03 o 
  -4  -6   1     1576.34     1523.15     41.70 o 
  -3  -6   1      682.40      648.82     25.08 o 
  -2  -6   1      779.58     1118.63     31.10 o 
  -1  -6   1     4890.56     4097.84     68.57 o 
   0  -6   1       72.03       68.90     17.12 o 
   1  -6   1      367.00      441.86     29.73 o 
   2  -6   1        6.55       18.36     14.10 o 
   3  -6   1     1371.69     1201.15     36.55 o 
   4  -6   1      270.98      361.63     22.30 o 
   5  -6   1      184.83      173.57     42.90 o 
   6  -6   1      215.63      226.76     51.13 o 
   7  -6   1     2082.92     2173.19    232.52 o 
   8  -6   1      519.41      709.31    151.09 o 
   9  -6   1      137.33      357.18     67.93 o 
  10  -6   1      133.43      105.35     56.27 o 
  11  -6   1       27.99       11.26     44.07 o 
  12  -6   1        0.09      -20.45     71.44 o 
 -12  -5   1       11.52        5.02     20.04 o 
 -11  -5   1       11.69       14.83     21.10 o 
 -10  -5   1      376.02      447.70     47.88 o 
  -9  -5   1       38.37       56.32     20.88 o 
  -8  -5   1      167.44      152.09     26.11 o 
  -7  -5   1      930.01     1187.35    119.25 o 
  -6  -5   1       64.60      121.65     18.01 o 
  -5  -5   1     2478.30     2574.90     51.80 o 
  -4  -5   1      184.67      215.56     17.70 o 
  -3  -5   1       24.87       21.99     10.49 o 
  -2  -5   1       25.87       27.57      9.91 o 
  -1  -5   1        3.50        1.45      9.44 o 
   0  -5   1       51.59       21.47     11.74 o 
   1  -5   1     2049.62     1482.08     38.49 o 
   2  -5   1     1290.22     1000.30     28.56 o 
   3  -5   1        1.69       10.87     11.53 o 
   4  -5   1       48.16       72.42     10.74 o 
   5  -5   1     2188.39     2235.80     50.08 o 
   6  -5   1      199.98      292.00     61.80 o 
   7  -5   1     1178.83     1325.38     88.04 o 
   8  -5   1       64.28       26.17     38.51 o 
   9  -5   1       70.95       65.14     44.53 o 
  10  -5   1      238.31      282.21    123.94 o 
  11  -5   1      223.75      326.99    118.67 o 
  12  -5   1        0.62      -21.63     49.37 o 
 -12  -4   1       20.19       -5.94     26.07 o 
 -11  -4   1       25.53       21.45     22.80 o 
 -10  -4   1     1300.36     1716.46    134.24 o 
  -9  -4   1      287.74      306.93     58.16 o 
  -8  -4   1      651.61      890.41     60.01 o 
  -7  -4   1       91.32      120.09     23.23 o 
  -6  -4   1     1584.38     1650.12     57.79 o 
  -5  -4   1        4.01       10.72     10.54 o 
  -4  -4   1       96.43      134.85     15.86 o 
  -3  -4   1      538.65      490.37     20.73 o 
  -2  -4   1       31.45       10.18      8.27 o 
  -1  -4   1      239.14      197.17     14.46 o 
   0  -4   1       52.30       39.39     12.58 o 
   1  -4   1     2361.88     1787.45     39.42 o 
   2  -4   1     4210.07     4008.62     60.63 o 
   3  -4   1      752.69      671.26     19.89 o 
   4  -4   1     3519.01     3071.95     62.97 o 
   5  -4   1       18.61        6.71     14.37 o 
   6  -4   1      499.57      432.03     31.25 o 
   7  -4   1      743.70      860.82     67.74 o 
   8  -4   1      528.87      787.66     81.51 o 
   9  -4   1       13.24       -3.72     38.20 o 
  10  -4   1       26.31       31.47     46.76 o 
  11  -4   1      231.80      205.63    101.02 o 
  12  -4   1      170.93       78.69     66.24 o 
 -13  -3   1       17.29      -13.93     44.05 o 
 -12  -3   1       39.28       21.85     22.96 o 
 -11  -3   1        1.66       -7.16     19.08 o 
 -10  -3   1       43.97       27.41     23.24 o 
  -9  -3   1      106.39      130.51     29.37 o 
  -8  -3   1     1259.49     1564.51     58.94 o 
  -7  -3   1       37.97       62.98     16.40 o 
  -6  -3   1      567.16      667.83     29.90 o 
  -5  -3   1     1216.98     1335.13     32.63 o 
  -4  -3   1     4359.82     4209.78     60.06 o 
  -3  -3   1     1481.72     1015.43     23.11 o 
  -2  -3   1     3155.71     2572.64     38.30 o 
  -1  -3   1     1766.53     1330.40     27.47 o 
   0  -3   1      168.77      290.47     17.77 o 
   1  -3   1     3630.74     3362.67     50.73 o 
   2  -3   1     1288.17      865.79     22.00 o 
   3  -3   1     4968.65     4301.74     65.85 o 
   4  -3   1        1.64        9.46      7.35 o 
   5  -3   1     5119.64     5075.17    104.57 o 
   6  -3   1     1231.46     1284.42     34.91 o 
   7  -3   1       42.29       39.95     12.29 o 
   8  -3   1        4.57        1.00      8.11 o 
   9  -3   1        4.26        4.83     13.53 o 
  10  -3   1       65.85       68.55     49.21 o 
  11  -3   1       13.53       -3.10     19.56 o 
  12  -3   1       41.51       64.50     53.30 o 
  13  -3   1        1.60       25.73     49.62 o 
 -13  -2   1       25.02       29.62     30.36 o 
 -12  -2   1      138.43       93.98     33.91 o 
 -11  -2   1      369.83      513.75     91.17 o 
 -10  -2   1        0.46       -0.99     15.63 o 
  -9  -2   1       84.85      103.33     26.07 o 
  -8  -2   1       28.67       36.57     18.66 o 
  -7  -2   1       45.71       62.39     16.89 o 
  -6  -2   1        5.38       18.03     12.95 o 
  -5  -2   1     3266.33     3534.14     61.05 o 
  -4  -2   1     5234.97     5024.52     70.19 o 
  -3  -2   1       44.65       26.52      8.81 o 
  -2  -2   1      801.26      660.04     15.94 o 
  -1  -2   1    11615.68     8020.27     79.05 o 
   0  -2   1     5199.05     4117.22     43.82 o 
   1  -2   1     2281.03     2018.48     30.19 o 
   2  -2   1       45.39       51.36     10.02 o 
   3  -2   1     3835.65     3429.83     52.77 o 
   4  -2   1      309.85      189.02     15.36 o 
   5  -2   1     3765.30     3749.09     78.70 o 
   6  -2   1       95.48      109.67     18.25 o 
   7  -2   1     1042.47     1126.19     44.55 o 
   8  -2   1       28.58       41.47     18.32 o 
   9  -2   1       44.12       32.06     16.46 o 
  10  -2   1        6.46      -19.71     19.71 o 
  11  -2   1      134.04      101.71     31.62 o 
  12  -2   1        3.27       -0.98     19.22 o 
  13  -2   1       20.43      -41.45     52.79 o 
 -13  -1   1       25.05       42.37     26.99 o 
 -12  -1   1       24.95        8.07     22.74 o 
 -11  -1   1      153.22      175.48     73.86 o 
 -10  -1   1      427.87      496.57    111.38 o 
  -9  -1   1      177.61      272.68     52.25 o 
  -8  -1   1      317.15      401.67     40.25 o 
  -7  -1   1      165.15      225.78     32.56 o 
  -6  -1   1       25.41       36.36     15.91 o 
  -5  -1   1       54.82       47.61     14.86 o 
  -4  -1   1       62.98       31.06     14.08 o 
  -3  -1   1     3658.36     3195.69     49.07 o 
  -2  -1   1       42.37       68.99      9.53 o 
  -1  -1   1     1393.44      792.08      8.72 o 
   2  -1   1      209.21      290.29     13.02 o 
   3  -1   1       29.81       59.81     12.83 o 
   4  -1   1     4320.74     3572.19     54.39 o 
   5  -1   1    16771.66    17476.37    303.63 o 
   6  -1   1      389.27      382.57     28.57 o 
   7  -1   1       41.02       28.68     20.83 o 
   8  -1   1      445.44      616.76     40.81 o 
   9  -1   1      376.97      430.98     57.57 o 
  10  -1   1      150.34      159.67     45.80 o 
  11  -1   1       79.82       48.66     27.49 o 
  12  -1   1      411.08      308.32    122.00 o 
  13  -1   1       58.72       71.35     63.81 o 
 -13   0   1       30.00       19.25     37.90 o 
 -12   0   1       16.43       46.78     26.84 o 
 -11   0   1      279.48      314.01     77.76 o 
 -10   0   1        0.06      -22.81     22.81 o 
  -9   0   1       63.07       65.59     23.45 o 
  -8   0   1     1553.88     1896.64     67.04 o 
  -7   0   1      170.56      228.37     32.51 o 
  -6   0   1       39.35       41.02     17.77 o 
  -5   0   1       57.54       72.23     14.90 o 
  -4   0   1     2210.07     1969.49     39.47 o 
  -3   0   1      207.48      224.46     16.81 o 
  -2   0   1     4908.23     4116.63     44.11 o 
   2   0   1       19.77       12.47      5.16 o 
   3   0   1     1569.30     1478.13     31.99 o 
   4   0   1      827.10      835.10     27.22 o 
   5   0   1     6766.63     6437.81    116.13 o 
   6   0   1      415.78      324.57     27.31 o 
   7   0   1       42.34       66.99     24.33 o 
   8   0   1      407.78      592.33     67.70 o 
   9   0   1     1234.55     1744.64    106.21 o 
  10   0   1       95.56       98.48     30.13 o 
  11   0   1       23.43       39.19     27.24 o 
  12   0   1       72.86       71.99     32.19 o 
  13   0   1       24.54       32.74     29.50 o 
 -13   1   1        0.05       20.32     43.29 o 
 -12   1   1        7.91       -2.16     19.45 o 
 -11   1   1       54.43       31.96     21.70 o 
 -10   1   1      100.90      134.33     35.89 o 
  -9   1   1      199.04      210.20     33.73 o 
  -8   1   1       90.66       62.29     23.33 o 
  -7   1   1      377.69      431.48     57.53 o 
  -6   1   1      118.97      157.08     18.12 o 
  -5   1   1       49.96       49.38     12.51 o 
  -4   1   1      184.88      197.61     12.59 o 
  -3   1   1      590.07      409.84     14.22 o 
  -2   1   1       83.99       95.94      8.15 o 
   2   1   1     5945.65     4259.67     42.39 o 
   3   1   1      955.11      937.45     26.08 o 
   4   1   1     1569.24     1591.27     48.59 o 
   5   1   1      668.47      630.25     31.70 o 
   6   1   1     2487.51     2673.02     94.92 o 
   7   1   1     3269.32     3916.99    144.86 o 
   8   1   1      409.52      564.15     54.24 o 
   9   1   1      343.90      524.42    110.77 o 
  10   1   1       88.29       53.87     33.02 o 
  11   1   1      255.84      245.67    101.25 o 
  12   1   1      139.34      116.74     53.99 o 
  13   1   1        1.80       41.41     31.95 o 
 -13   2   1       97.21       93.82     96.25 o 
 -12   2   1       60.61       41.35     32.66 o 
 -11   2   1       35.75        7.60     13.55 o 
 -10   2   1      109.72       57.76     18.91 o 
  -9   2   1      422.25      452.10     86.15 o 
  -8   2   1      234.01      225.72     27.04 o 
  -7   2   1      794.40      868.67     40.20 o 
  -6   2   1      844.97      776.74     25.24 o 
  -5   2   1      220.44      228.92     13.45 o 
  -4   2   1     4214.64     3722.62     45.49 o 
  -3   2   1      777.16      587.76     14.76 o 
  -2   2   1     2635.09     1826.34     50.52 o 
  -1   2   1     1980.50      988.34     16.14 o 
   1   2   1      393.21      275.16     12.41 o 
   2   2   1     1392.98      935.41     15.31 o 
   3   2   1     3996.71     3730.32     51.95 o 
   4   2   1      344.39      493.75     24.52 o 
   5   2   1       36.82       60.52     19.95 o 
   6   2   1      418.89      409.89     38.96 o 
   7   2   1     1764.79     2103.07     75.16 o 
   8   2   1      188.16      288.51     44.06 o 
   9   2   1      169.84      241.88     96.93 o 
  10   2   1      347.57      469.46     83.87 o 
  11   2   1       61.23       70.28     33.32 o 
  12   2   1        4.64       -9.84     25.17 o 
  13   2   1       30.67       24.87     29.21 o 
 -12   3   1      149.75       85.48    101.46 o 
 -11   3   1      275.28      294.85    117.35 o 
 -10   3   1      119.16       90.27     55.73 o 
  -9   3   1      461.19      612.54    127.00 o 
  -8   3   1      378.35      593.61     75.72 o 
  -7   3   1       48.21       39.98      9.45 o 
  -6   3   1     4707.19     4758.10    176.19 o 
  -5   3   1       45.55       69.98     27.74 o 
  -4   3   1      204.12      147.25     26.82 o 
  -3   3   1     3237.78     2622.99     64.29 o 
  -2   3   1     9103.91     7453.46     94.20 o 
  -1   3   1      995.17      930.99     31.14 o 
   0   3   1      112.53      195.78     13.53 o 
   1   3   1     2953.93     1820.70     30.92 o 
   2   3   1    26636.71    21756.23    314.59 o 
   3   3   1     6857.01     6517.87     77.26 o 
   4   3   1       35.58       31.87     10.87 o 
   5   3   1      153.07      181.56     21.34 o 
   6   3   1      830.00      801.05     36.03 o 
   7   3   1       47.24      110.81     26.93 o 
   8   3   1      336.69      478.54     44.85 o 
   9   3   1      220.02      255.61     77.18 o 
  10   3   1      730.41     1096.50    135.65 o 
  11   3   1       41.38       70.75     35.58 o 
  12   3   1       25.23       13.03     25.04 o 
  13   3   1       53.92       54.02     29.80 o 
 -12   4   1       32.77      131.97    130.18 o 
 -11   4   1      391.83      326.27    275.32 o 
 -10   4   1       29.28       46.18     61.83 o 
  -9   4   1      293.70      355.69    141.24 o 
  -8   4   1       26.59       28.29     38.97 o 
  -7   4   1      304.41      354.18     64.02 o 
  -6   4   1       21.02       37.76     32.86 o 
  -5   4   1     2788.18     2937.09    117.94 o 
  -4   4   1     1032.98      954.73     62.23 o 
  -3   4   1     6259.45     5460.88    132.27 o 
  -2   4   1      254.80      280.30     15.02 o 
  -1   4   1       68.29       63.32     13.62 o 
   0   4   1       61.90       66.86     13.58 o 
   1   4   1     3421.93     2730.86     43.62 o 
   2   4   1     1058.77     1463.83     21.18 o 
   3   4   1      158.31      233.76      7.65 o 
   4   4   1     4862.15     4365.43     66.33 o 
   5   4   1      306.13      336.44     20.79 o 
   6   4   1       61.73       86.16     19.49 o 
   7   4   1       57.08       59.23     21.30 o 
   8   4   1      496.94      518.39     40.21 o 
   9   4   1        0.79       10.94     22.67 o 
  10   4   1      164.33      137.37     49.99 o 
  11   4   1       22.33       -2.45     22.96 o 
  12   4   1        0.08      -24.68     26.95 o 
  13   4   1      335.94      202.86     79.48 o 
 -12   5   1       48.24       35.47     62.21 o 
 -11   5   1       56.15      117.86    102.03 o 
 -10   5   1       87.63       94.13     54.83 o 
  -9   5   1      601.99      623.70    214.64 o 
  -8   5   1        0.12      -12.38     43.88 o 
  -7   5   1     1232.13     1511.62    100.61 o 
  -6   5   1       31.04       99.81     47.09 o 
  -5   5   1      770.52      711.69     62.77 o 
  -4   5   1      477.61      490.04     54.05 o 
  -3   5   1     6540.56     6217.35    104.13 o 
  -2   5   1     4230.95     3980.60     72.58 o 
  -1   5   1     3681.98     3194.96     60.32 o 
   0   5   1     5845.79     5126.16     89.59 o 
   1   5   1      197.40      185.08     16.79 o 
   2   5   1      568.61      498.69     19.03 o 
   3   5   1      294.74      330.86     12.52 o 
   4   5   1     9170.66     8429.34    125.05 o 
   5   5   1      363.97      454.21     19.64 o 
   6   5   1       99.28      133.43     27.37 o 
   7   5   1       43.87       17.04     16.29 o 
   8   5   1      243.11      394.15     36.16 o 
   9   5   1      380.51      520.67     85.18 o 
  10   5   1      712.63     1027.88     80.20 o 
  11   5   1       45.36       30.25     26.54 o 
  12   5   1       53.09       20.16     26.02 o 
  13   5   1        0.11       -0.86     23.52 o 
 -12   6   1       63.62      134.09     76.60 o 
 -11   6   1        4.06       33.15     54.35 o 
 -10   6   1       61.74       -3.33     47.86 o 
  -9   6   1       80.03       29.19     44.91 o 
  -8   6   1       97.97       53.02     59.87 o 
  -7   6   1      610.05      772.37     84.69 o 
  -6   6   1        0.94      -39.53     39.76 o 
  -5   6   1      243.66      246.20     50.52 o 
  -4   6   1       24.32       43.04     18.52 o 
  -3   6   1        8.76       52.60     17.66 o 
  -2   6   1      265.45      269.79     28.63 o 
  -1   6   1      337.14      552.19     30.45 o 
   0   6   1     3912.94     3185.29     76.01 o 
   1   6   1        0.47        9.02     11.53 o 
   2   6   1     3772.34     3456.64     58.13 o 
   3   6   1      314.03      234.26     24.31 o 
   4   6   1     2981.63     3430.11     87.32 o 
   5   6   1      278.32      342.45     45.06 o 
   6   6   1     1398.47     1447.75     74.91 o 
   7   6   1        8.96        1.19     12.82 o 
   8   6   1      352.13      444.01     35.43 o 
   9   6   1        0.91      -12.22     19.82 o 
  10   6   1       51.77       81.53     29.65 o 
  11   6   1       47.29       42.27     22.89 o 
  12   6   1      164.27       89.50     41.90 o 
 -11   7   1        2.28       40.83     59.97 o 
 -10   7   1      174.82      134.78     67.53 o 
  -9   7   1       19.34      -37.06     49.83 o 
  -8   7   1       41.29       62.24     50.75 o 
  -7   7   1       22.57       88.00     59.25 o 
  -6   7   1      112.05      106.68     51.75 o 
  -5   7   1     2634.82     2831.64    169.26 o 
  -4   7   1        5.41      -12.30     12.52 o 
  -3   7   1      643.83      556.17     31.48 o 
  -2   7   1     1914.31     1971.54     65.64 o 
  -1   7   1     3142.25     2787.79     71.72 o 
   0   7   1        1.48       -9.50     16.89 o 
   1   7   1      189.02      104.87     19.63 o 
   2   7   1      970.67      823.35     28.30 o 
   3   7   1     2340.57     2309.39     46.23 o 
   4   7   1      541.35      522.57     37.98 o 
   5   7   1       60.46       89.29     24.90 o 
   6   7   1        7.54       27.21     11.61 o 
   7   7   1        5.17       13.58     15.59 o 
   8   7   1      316.58      339.13     27.89 o 
   9   7   1      184.48      163.22     30.62 o 
  10   7   1      233.36      232.72     59.18 o 
  11   7   1        0.09       -3.08     18.18 o 
  12   7   1        1.22      -24.67     24.67 o 
 -11   8   1       65.07       39.46     77.41 o 
 -10   8   1        0.60      -23.30     65.83 o 
  -9   8   1      125.22      154.76     70.26 o 
  -8   8   1       20.26       65.77     61.55 o 
  -7   8   1      522.02      396.97    135.43 o 
  -6   8   1        4.06      108.83     70.06 o 
  -5   8   1        4.73      -25.00     48.64 o 
  -4   8   1       13.72       17.98     19.63 o 
  -3   8   1     3057.35     3305.12    103.19 o 
  -2   8   1       79.81       86.62     22.32 o 
  -1   8   1      281.31      328.82     30.43 o 
   0   8   1      492.99      480.68     46.79 o 
   1   8   1     5415.74     5794.79    110.66 o 
   2   8   1      290.53      326.57     26.32 o 
   3   8   1      714.99      888.94     28.77 o 
   4   8   1      111.81       88.69     23.90 o 
   5   8   1     1521.18     1752.36    132.22 o 
   6   8   1       11.66       21.83     21.82 o 
   7   8   1       31.10       27.58     26.29 o 
   8   8   1       17.15        6.42      9.19 o 
   9   8   1       71.55       77.38     23.39 o 
  10   8   1      204.45      101.02     40.92 o 
  11   8   1        2.54        6.27     25.65 o 
  12   8   1        1.75       37.92     35.35 o 
 -10   9   1      150.80       93.35     86.89 o 
  -9   9   1        6.88      -39.15     58.73 o 
  -8   9   1       59.30      101.28    118.78 o 
  -7   9   1        8.55      -15.66     56.78 o 
  -6   9   1      256.22      251.82    130.73 o 
  -5   9   1       13.80        2.85     13.28 o 
  -4   9   1       30.49       28.52     18.41 o 
  -3   9   1       54.03       59.61     31.44 o 
  -2   9   1      431.19      499.95     40.28 o 
  -1   9   1     1871.75     1877.07     85.21 o 
   0   9   1      436.94      496.83     35.17 o 
   1   9   1      176.13      195.57     26.00 o 
   2   9   1       66.74       61.46     22.08 o 
   3   9   1      664.45      851.50     37.85 o 
   4   9   1        0.76       42.29     25.40 o 
   5   9   1        4.16       14.31     22.96 o 
   6   9   1      241.55      214.64     40.11 o 
   7   9   1       39.38       42.66     28.18 o 
   8   9   1      133.39      172.95     37.80 o 
   9   9   1        2.60       20.56     27.66 o 
  10   9   1       20.13       24.19     29.71 o 
  11   9   1        1.56       20.53     25.96 o 
 -10  10   1      156.33      196.98    107.50 o 
  -9  10   1       79.38       46.45     77.42 o 
  -8  10   1      602.90      799.04    199.29 o 
  -7  10   1      357.33      406.38     83.38 o 
  -6  10   1        2.38      -64.11     77.78 o 
  -5  10   1       97.12      134.04     30.06 o 
  -4  10   1      342.04      392.95     45.49 o 
  -3  10   1      185.23      156.33     38.05 o 
  -2  10   1       14.54       28.46     25.33 o 
  -1  10   1     2917.70     3152.65    104.19 o 
   0  10   1      877.29     1021.09     59.31 o 
   1  10   1       72.14       82.62     26.51 o 
   2  10   1     2006.64     2370.63    113.30 o 
   3  10   1     1277.56     1532.60     71.69 o 
   4  10   1       85.30      109.90     33.18 o 
   5  10   1      470.00      447.77     69.69 o 
   6  10   1       78.69       93.21     38.70 o 
   7  10   1      347.69      434.06     87.38 o 
   8  10   1       33.32       71.28     45.46 o 
   9  10   1       58.72       70.43     40.86 o 
  10  10   1      317.47       88.45     45.18 o 
  11  10   1       60.37       48.98     36.29 o 
  -9  11   1        0.94       82.26     71.52 o 
  -8  11   1        0.34       92.89     81.27 o 
  -7  11   1      384.66      594.46    119.12 o 
  -6  11   1       31.41      -39.59     64.57 o 
  -5  11   1       42.75       18.80     25.10 o 
  -4  11   1       66.75       62.27     26.66 o 
  -3  11   1      644.35      735.03     56.56 o 
  -2  11   1       45.73       41.02     31.29 o 
  -1  11   1     1549.91     1834.67     88.39 o 
   0  11   1     1270.34     1292.42     91.17 o 
   1  11   1      915.91     1103.18     55.90 o 
   2  11   1      755.50      858.13     57.43 o 
   3  11   1       14.90       27.52     26.58 o 
   4  11   1       28.93        6.98     24.95 o 
   5  11   1       34.14       -8.10     23.34 o 
   6  11   1        2.73       -3.21     24.63 o 
   7  11   1       14.44       46.91     33.04 o 
   8  11   1       34.34       20.71     33.14 o 
   9  11   1      334.55      310.97    125.47 o 
  10  11   1        1.80      -20.54     34.61 o 
  -8  12   1       12.73      -69.41    115.42 o 
  -7  12   1        8.71       18.49     59.64 o 
  -6  12   1      562.72      850.98    220.15 o 
  -5  12   1        4.01       -4.52     19.00 o 
  -4  12   1       18.78        6.18     35.48 o 
  -3  12   1       20.26       37.27     29.34 o 
  -2  12   1      370.25      455.43     56.28 o 
  -1  12   1      745.36      914.26     65.97 o 
   0  12   1        0.69      -25.11     31.24 o 
   1  12   1       40.26       64.51     29.98 o 
   2  12   1      749.38      992.88     80.85 o 
   3  12   1      972.32     1226.32    107.90 o 
   4  12   1        2.66       41.61     38.92 o 
   5  12   1        5.08      -34.96     34.96 o 
   6  12   1       26.97       60.76     33.57 o 
   7  12   1      166.33      136.55     43.72 o 
   8  12   1      219.14      130.49     82.48 o 
   9  12   1      140.50       63.79     43.33 o 
  -7  13   1       53.37      132.04     82.96 o 
  -6  13   1       37.01        6.39     54.93 o 
  -5  13   1       83.60      100.76     53.71 o 
  -4  13   1      541.26      409.45    111.67 o 
  -3  13   1        7.84      -37.33     37.33 o 
  -2  13   1      254.97      168.02     64.40 o 
  -1  13   1       88.77       71.40     37.93 o 
   0  13   1      536.15      641.53     74.50 o 
   1  13   1        2.77       -4.86     24.63 o 
   2  13   1      106.41       72.24     36.53 o 
   3  13   1      133.57      179.20     48.27 o 
   4  13   1        1.71       18.10     64.57 o 
   5  13   1      143.88      100.98     46.44 o 
   6  13   1      127.29      156.38     50.67 o 
   7  13   1        3.98       24.41     33.66 o 
   8  13   1        0.14       44.39     38.56 o 
  -6  14   1        2.15      -17.98     70.76 o 
  -5  14   1        0.99       -2.25     25.82 o 
  -4  14   1       24.58        8.53     47.62 o 
  -3  14   1      308.63      180.69    107.60 o 
  -2  14   1      352.86      367.18     76.93 o 
  -1  14   1       41.25       58.54     42.65 o 
   0  14   1       58.55       85.19     43.17 o 
   1  14   1       11.94       42.77     32.24 o 
   2  14   1        1.44      -12.11     30.83 o 
   3  14   1       15.73       18.69     28.48 o 
   4  14   1        7.76      111.49    177.76 o 
   5  14   1      107.88      171.28     58.71 o 
   6  14   1        0.01       41.22     55.07 o 
   7  14   1       61.00       42.29     49.28 o 
  -4  15   1        6.58      -11.98     32.39 o 
  -3  15   1        4.97       73.53     56.66 o 
  -2  15   1      256.09      247.74     58.02 o 
  -1  15   1       55.86      113.16     47.68 o 
   0  15   1        0.13       31.62     35.25 o 
   1  15   1      130.86      124.51     44.09 o 
   2  15   1        1.74        9.27     25.43 o 
   3  15   1        0.04       -9.43     25.63 o 
   4  15   1        1.00       26.11    107.30 o 
   5  15   1       64.26      109.54     57.48 o 
   6  15   1       13.38       76.47     61.44 o 
  -2  16   1       22.85       37.22     41.32 o 
  -1  16   1       49.31      102.90     49.89 o 
   0  16   1       83.75       26.26     37.89 o 
   1  16   1       32.81       35.99     40.10 o 
   2  16   1      136.27      139.93     47.99 o 
   3  16   1       85.48       60.76     57.43 o 
   4  16   1       96.62      347.52    188.60 o 
  -3 -15   2       14.01       26.28     32.01 o 
  -2 -15   2       10.36       63.19     38.08 o 
  -1 -15   2      205.15      235.35     50.45 o 
   0 -15   2       36.69       89.54     37.49 o 
   1 -15   2      267.70      251.34     51.71 o 
   2 -15   2       10.60       -6.00     34.33 o 
   3 -15   2       54.41       61.75     55.13 o 
  -5 -14   2       92.28       92.74     60.43 o 
  -4 -14   2      114.35      101.11     43.09 o 
  -3 -14   2       53.86       26.99     30.83 o 
  -2 -14   2        1.66       23.76     31.00 o 
  -1 -14   2       14.25       48.35     31.98 o 
   0 -14   2       98.02      102.44     38.23 o 
   1 -14   2        4.38       14.00     30.84 o 
   2 -14   2      174.36      201.08     47.96 o 
   3 -14   2       96.39       79.97     37.36 o 
   4 -14   2       47.65       79.71     40.61 o 
   5 -14   2        5.36       41.61     35.04 o 
  -7 -13   2       67.45      -25.23     45.02 o 
  -6 -13   2      211.10      263.87     86.16 o 
  -5 -13   2      117.74      134.26     52.63 o 
  -4 -13   2       84.52       50.51     43.08 o 
  -3 -13   2      107.53       73.61     44.84 o 
  -2 -13   2      144.45       73.95     38.37 o 
  -1 -13   2       72.85       38.34     32.48 o 
   0 -13   2      576.64      442.66     98.15 o 
   1 -13   2      142.87      179.13     47.10 o 
   2 -13   2       38.50       50.95     33.28 o 
   3 -13   2      284.67      293.00     48.01 o 
   4 -13   2       10.48       10.15     28.34 o 
   5 -13   2        3.12        7.17     28.03 o 
   6 -13   2       24.22       30.64     36.18 o 
  -8 -12   2       15.18       25.66     37.25 o 
  -7 -12   2        1.69      -23.53     33.66 o 
  -6 -12   2      137.19      110.04     56.76 o 
  -5 -12   2       47.41       99.01     65.80 o 
  -4 -12   2      423.10      336.17     71.95 o 
  -3 -12   2      397.00      307.37     58.88 o 
  -2 -12   2       29.20       14.01     28.34 o 
  -1 -12   2       87.70       62.75     36.19 o 
   0 -12   2      222.13      150.88     48.19 o 
   1 -12   2      174.33      232.17     42.89 o 
   2 -12   2      186.03      162.87     44.68 o 
   3 -12   2       17.56       16.78     28.29 o 
   4 -12   2       14.60        8.26     26.28 o 
   5 -12   2      600.22      651.33    129.20 o 
   6 -12   2       33.80       17.77     24.74 o 
   7 -12   2        0.64       41.39     61.32 o 
   8 -12   2       85.27       32.49    102.62 o 
  -9 -11   2       60.46       32.58     33.82 o 
  -8 -11   2      167.49      164.22     53.64 o 
  -7 -11   2      167.97       83.79     31.25 o 
  -6 -11   2       63.35       20.69     24.15 o 
  -5 -11   2      114.64      143.94     39.37 o 
  -4 -11   2       44.69       13.93     22.36 o 
  -3 -11   2        2.69       22.84     22.84 o 
  -2 -11   2      678.33      761.54     90.02 o 
  -1 -11   2      240.49      233.78     38.80 o 
   0 -11   2      563.49      687.55     56.88 o 
   1 -11   2     1388.24     1796.20    118.57 o 
   2 -11   2       11.27       11.70     24.01 o 
   3 -11   2      450.42      526.66     55.31 o 
   4 -11   2      189.80      157.05     36.02 o 
   5 -11   2        9.77       19.64     25.85 o 
   6 -11   2       69.90       15.58     32.67 o 
   7 -11   2        0.45       37.21     49.60 o 
   8 -11   2        5.63       35.73     67.87 o 
   9 -11   2        8.85      -13.54     48.68 o 
 -10 -10   2       92.11       94.55    111.32 o 
  -9 -10   2       42.12       51.71     38.54 o 
  -8 -10   2       68.56       24.64     24.87 o 
  -7 -10   2      114.95       88.91     30.97 o 
  -6 -10   2      284.27      273.28     52.18 o 
  -5 -10   2       88.73      104.79     29.51 o 
  -4 -10   2       56.32       65.16     27.28 o 
  -3 -10   2      241.71      308.53     35.09 o 
  -2 -10   2      981.04     1129.94     63.78 o 
  -1 -10   2        5.99       11.51     20.47 o 
   0 -10   2     2108.76     2582.34     99.10 o 
   1 -10   2      106.67      105.77     28.74 o 
   2 -10   2     1003.09     1036.48     66.63 o 
   3 -10   2       79.93       38.15     28.83 o 
   4 -10   2      178.23      229.03     37.62 o 
   5 -10   2       55.40       58.49     27.82 o 
   6 -10   2       40.17        8.75     36.56 o 
   7 -10   2      154.96      161.37     59.56 o 
   8 -10   2      174.31       87.71     53.88 o 
   9 -10   2       51.36       44.89     50.82 o 
 -10  -9   2       31.06       18.42     26.42 o 
  -9  -9   2      352.61      250.59     87.17 o 
  -8  -9   2      249.15      140.49     40.35 o 
  -7  -9   2        4.60       19.02     19.29 o 
  -6  -9   2       25.92       32.59     24.48 o 
  -5  -9   2      247.54      274.20     33.71 o 
  -4  -9   2      226.29      265.42     49.69 o 
  -3  -9   2       41.94       61.16     24.18 o 
  -2  -9   2      579.82      544.39     36.45 o 
  -1  -9   2      121.70      127.11     25.61 o 
   0  -9   2      253.71      191.33     31.52 o 
   1  -9   2     1765.33     1968.70     62.30 o 
   2  -9   2      453.95      495.67     44.53 o 
   3  -9   2      274.09      245.65     39.24 o 
   4  -9   2     3511.41     3871.84    116.06 o 
   5  -9   2        5.19      -23.37     23.37 o 
   6  -9   2       83.09      163.69     48.71 o 
   7  -9   2       14.20       -7.01     45.32 o 
   8  -9   2       73.33      120.84     61.97 o 
   9  -9   2      396.05      259.34    270.38 o 
  10  -9   2        1.07       -2.24     45.72 o 
 -11  -8   2      157.20      497.99    127.28 o 
 -10  -8   2        2.71      -13.47     19.32 o 
  -9  -8   2        7.41        8.60     17.53 o 
  -8  -8   2       67.80       33.06     18.11 o 
  -7  -8   2       16.91       -1.88     14.18 o 
  -6  -8   2      182.46      127.22     27.18 o 
  -5  -8   2      152.37      156.97     25.23 o 
  -4  -8   2        9.26        2.72     16.22 o 
  -3  -8   2      871.68     1026.92     54.37 o 
  -2  -8   2      732.38      804.17     38.78 o 
  -1  -8   2       62.56       28.53     17.20 o 
   0  -8   2      664.03      625.78     33.46 o 
   1  -8   2       42.35       67.34     22.07 o 
   2  -8   2     2717.97     2825.14     78.73 o 
   3  -8   2      705.34      756.73     43.69 o 
   4  -8   2       15.81       18.71     19.92 o 
   5  -8   2        0.14      -22.07     22.07 o 
   6  -8   2     3698.80     3927.27    187.80 o 
   7  -8   2      485.95      584.04     66.66 o 
   8  -8   2        5.73       12.30     52.18 o 
   9  -8   2       24.50       31.12     47.62 o 
  10  -8   2      215.67       35.00     68.13 o 
  11  -8   2       15.25       18.76     57.31 o 
 -11  -7   2      169.42      363.70     92.23 o 
 -10  -7   2       18.84       14.37     17.23 o 
  -9  -7   2      110.37      116.55     23.82 o 
  -8  -7   2       40.63       42.24     17.98 o 
  -7  -7   2      845.91      811.01    141.94 o 
  -6  -7   2        2.19      -16.49     18.13 o 
  -5  -7   2       29.49       42.59     15.16 o 
  -4  -7   2      340.40      318.06     26.23 o 
  -3  -7   2        1.83       22.51     20.04 o 
  -2  -7   2     1247.36     1272.50     41.43 o 
  -1  -7   2     1042.78     1424.48     44.83 o 
   0  -7   2     4165.61     4176.59     77.46 o 
   1  -7   2      154.60      141.10     21.88 o 
   2  -7   2      514.81      520.64     29.66 o 
   3  -7   2        5.38       17.40     14.74 o 
   4  -7   2     3218.01     3138.23     72.71 o 
   5  -7   2        3.77       27.65     25.11 o 
   6  -7   2      717.32      743.38     62.19 o 
   7  -7   2      263.88      277.86     61.77 o 
   8  -7   2      606.04      902.66    141.04 o 
   9  -7   2        0.36       12.40     46.10 o 
  10  -7   2      127.35       57.05     55.22 o 
  11  -7   2       25.84       -1.30     45.61 o 
 -12  -6   2       42.08       66.41     47.33 o 
 -11  -6   2       52.11      125.84     51.03 o 
 -10  -6   2        9.85       18.01     17.25 o 
  -9  -6   2      471.57      458.96     66.97 o 
  -8  -6   2      300.54      262.27     48.64 o 
  -7  -6   2      384.81      374.47     43.04 o 
  -6  -6   2        4.25       25.45     14.90 o 
  -5  -6   2     2886.35     3148.62    166.67 o 
  -4  -6   2      151.65      151.15     20.90 o 
  -3  -6   2     1212.39     1379.19     40.97 o 
  -2  -6   2     1709.50     2042.80     46.73 o 
  -1  -6   2      984.11      880.77     29.97 o 
   0  -6   2        1.02       14.16     12.98 o 
   1  -6   2       40.15      109.88     19.05 o 
   2  -6   2       90.86       92.86     17.91 o 
   3  -6   2      225.57      240.00     20.89 o 
   4  -6   2      314.00      349.83     22.57 o 
   5  -6   2      692.05      623.26     44.01 o 
   6  -6   2      106.80      116.62     19.31 o 
   7  -6   2     1207.72     1276.00     92.80 o 
   8  -6   2       11.36       36.03     47.37 o 
   9  -6   2       40.24       36.45     43.29 o 
  10  -6   2      433.21      295.33    125.99 o 
  11  -6   2       63.93      107.81     75.75 o 
  12  -6   2       40.70       10.28     51.29 o 
 -12  -5   2        2.91       30.72     48.07 o 
 -11  -5   2      179.98       89.12     29.85 o 
 -10  -5   2      133.40      146.24     30.72 o 
  -9  -5   2      239.73      262.59     54.24 o 
  -8  -5   2       15.83       14.96     14.06 o 
  -7  -5   2      261.61      257.18     28.95 o 
  -6  -5   2     1285.70     1458.81     55.67 o 
  -5  -5   2     5825.10     6354.96    233.99 o 
  -4  -5   2       70.89       90.44     12.99 o 
  -3  -5   2     1890.69     1882.12     42.68 o 
  -2  -5   2      147.95      100.91     14.32 o 
  -1  -5   2     4518.41     4644.48     68.67 o 
   0  -5   2     2096.83     2163.34     49.86 o 
   1  -5   2       18.82       30.92     15.01 o 
   2  -5   2      161.30      193.65     21.69 o 
   3  -5   2     4171.14     3683.82     62.04 o 
   4  -5   2     1777.14     1460.44     39.31 o 
   5  -5   2        1.75        2.53     18.50 o 
   6  -5   2     2178.02     2177.72     58.16 o 
   7  -5   2      567.38      700.94     75.12 o 
   8  -5   2      455.61      575.64     76.83 o 
   9  -5   2      147.56      114.85     54.05 o 
  10  -5   2      597.76      973.55     91.54 o 
  11  -5   2       24.85       36.34     45.80 o 
  12  -5   2       28.90       28.98     48.72 o 
 -12  -4   2        9.89       41.84     47.54 o 
 -11  -4   2      201.94      135.24     29.47 o 
 -10  -4   2      765.04      924.43    122.21 o 
  -9  -4   2       37.94       64.29     18.60 o 
  -8  -4   2       98.70      107.36     20.16 o 
  -7  -4   2      555.88      583.24     38.18 o 
  -6  -4   2        0.83       -0.81      9.68 o 
  -5  -4   2      968.45     1116.40     29.43 o 
  -4  -4   2      343.82      288.86     18.27 o 
  -3  -4   2     2138.60     2046.05     45.39 o 
  -2  -4   2       24.64        8.68      9.56 o 
  -1  -4   2      738.68      835.37     24.87 o 
   0  -4   2     1409.33     1068.33     33.13 o 
   1  -4   2     3534.65     3521.72     60.78 o 
   2  -4   2     2390.32     2234.72     42.72 o 
   3  -4   2     2928.04     2507.75     46.89 o 
   4  -4   2     3946.16     4269.75     79.23 o 
   5  -4   2      160.70      157.75     16.95 o 
   6  -4   2     1518.54     1393.31     47.32 o 
   7  -4   2       97.48      122.54     21.83 o 
   8  -4   2      695.97      777.73     63.22 o 
   9  -4   2       41.02       15.46     15.24 o 
  10  -4   2      371.98      400.91    158.83 o 
  11  -4   2      111.07       63.38     53.50 o 
  12  -4   2      298.86      276.46    102.16 o 
 -12  -3   2       52.80       35.16     31.02 o 
 -11  -3   2      250.13      229.62     50.89 o 
 -10  -3   2      621.50      707.46     99.45 o 
  -9  -3   2       22.46       25.67     16.46 o 
  -8  -3   2      242.73      204.51     32.73 o 
  -7  -3   2      180.70      183.61     21.49 o 
  -6  -3   2     1598.83     1985.19     42.89 o 
  -5  -3   2      147.47      151.94     14.87 o 
  -4  -3   2      494.73      541.17     17.17 o 
  -3  -3   2      576.10      552.64     15.27 o 
  -2  -3   2      721.04      525.15     17.92 o 
  -1  -3   2      118.54       65.79     11.04 o 
   0  -3   2      872.00      554.21     24.73 o 
   1  -3   2    13038.37     9089.56    111.15 o 
   2  -3   2      114.77      122.87     13.46 o 
   3  -3   2      744.04      675.24     27.59 o 
   4  -3   2     1047.34      998.56     29.61 o 
   5  -3   2     2572.87     2280.92     51.79 o 
   6  -3   2     1984.00     2392.56     57.90 o 
   7  -3   2        5.87       37.98     15.40 o 
   8  -3   2      219.50      274.10     26.19 o 
   9  -3   2      172.18      109.82     69.01 o 
  10  -3   2       11.66       10.16     11.69 o 
  11  -3   2      364.55      176.86     91.38 o 
  12  -3   2      619.29      817.31    236.20 o 
  13  -3   2        2.07        3.80     45.02 o 
 -12  -2   2      125.74      120.78     48.14 o 
 -11  -2   2        5.40       21.94     24.08 o 
 -10  -2   2       37.72       31.93     21.53 o 
  -9  -2   2       36.47       37.99     18.92 o 
  -8  -2   2      447.51      559.69     33.04 o 
  -7  -2   2     1059.69     1200.54     39.96 o 
  -6  -2   2      573.10      696.83     27.72 o 
  -5  -2   2       95.97      106.69     16.82 o 
  -4  -2   2       15.83        0.52      7.96 o 
  -3  -2   2     1055.45      930.48     16.34 o 
  -2  -2   2       58.40       37.54      6.46 o 
  -1  -2   2       99.02       86.16     15.15 o 
   0  -2   2      687.52      471.41     20.26 o 
   1  -2   2     7531.84     6461.49     85.00 o 
   2  -2   2     2082.30     1979.57     34.05 o 
   3  -2   2    12489.77     9826.40    128.01 o 
   4  -2   2     2380.06     2278.70     41.50 o 
   5  -2   2      361.09      337.55     23.01 o 
   6  -2   2      392.21      410.62     28.23 o 
   7  -2   2      712.17      651.70     45.95 o 
   8  -2   2     1464.56     2043.63     81.01 o 
   9  -2   2       52.36      139.45     35.13 o 
  10  -2   2        4.39      -17.47     22.67 o 
  11  -2   2       53.76       71.13     25.16 o 
  12  -2   2      406.73      491.20    204.43 o 
  13  -2   2       87.43      165.16     80.27 o 
 -12  -1   2        3.37       24.85     24.34 o 
 -11  -1   2        8.67        5.45     19.07 o 
 -10  -1   2      511.99      753.12     85.63 o 
  -9  -1   2        1.82      -27.10     27.10 o 
  -8  -1   2     1424.58     1763.74     68.65 o 
  -7  -1   2      200.27      241.33     27.34 o 
  -6  -1   2      523.11      571.62     29.14 o 
  -5  -1   2     1337.41     1346.51     39.40 o 
  -4  -1   2     2591.54     2332.06     49.64 o 
  -3  -1   2      297.24      295.02     12.65 o 
  -2  -1   2     1444.56     1586.91     39.89 o 
  -1  -1   2     7029.70     5553.25     61.53 o 
   0  -1   2    10716.54     8291.08     80.38 o 
   1  -1   2      154.80      100.00      8.12 o 
   2  -1   2      665.72      822.81     19.06 o 
   3  -1   2     3976.17     3131.64     48.54 o 
   4  -1   2     1354.25     1447.40     30.88 o 
   5  -1   2     4907.27     4733.40     79.74 o 
   6  -1   2     6687.35     6601.01    136.03 o 
   7  -1   2       60.80       82.92     34.06 o 
   8  -1   2       90.67      136.17     36.82 o 
   9  -1   2       96.53      149.66     35.76 o 
  10  -1   2      513.10      772.95    151.33 o 
  11  -1   2      102.93       63.22     25.97 o 
  12  -1   2       13.77      -18.42     22.11 o 
  13  -1   2        1.02        4.50     28.04 o 
 -12   0   2       12.10       11.49     23.83 o 
 -11   0   2       17.01       23.02     27.22 o 
 -10   0   2      348.40      286.26     84.16 o 
  -9   0   2       94.29      124.38     30.60 o 
  -8   0   2      273.75      394.55     49.94 o 
  -7   0   2        7.81       21.68     18.29 o 
  -6   0   2     2412.31     2607.07     75.96 o 
  -5   0   2      858.70      825.28     38.40 o 
  -4   0   2      394.92      401.25     22.25 o 
  -3   0   2      253.70      277.40     14.98 o 
  -2   0   2     1007.14      805.60     20.25 o 
  -1   0   2     5099.68     4155.82     35.96 o 
   1   0   2        8.85       42.68      4.86 o 
   2   0   2      311.60      273.98     10.43 o 
   3   0   2      389.39      458.13     20.70 o 
   4   0   2      299.30      304.98     15.90 o 
   5   0   2     2068.43     1755.05     41.84 o 
   6   0   2      742.24      734.46     34.46 o 
   7   0   2      975.78     1279.60     63.77 o 
   8   0   2       73.25       54.80     27.22 o 
   9   0   2      247.57      398.04     44.25 o 
  10   0   2       41.00       28.85     27.45 o 
  11   0   2      227.44      213.51     86.97 o 
  12   0   2      400.26      614.10    154.85 o 
  13   0   2      111.41       48.32     35.69 o 
 -12   1   2      101.21       90.35     34.36 o 
 -11   1   2      323.51      266.83     81.67 o 
 -10   1   2      412.41      604.88    124.99 o 
  -9   1   2      472.23      614.41     42.09 o 
  -8   1   2      259.33      299.08     28.52 o 
  -7   1   2      204.29      219.83     27.87 o 
  -6   1   2     2050.79     2237.29     58.63 o 
  -5   1   2     1004.04     1084.80     30.95 o 
  -4   1   2      162.21      112.50     14.98 o 
  -3   1   2      407.81      292.32     16.76 o 
  -2   1   2        4.41       32.59     15.16 o 
  -1   1   2      762.94      624.36     11.96 o 
   1   1   2     6441.42     4137.85     37.24 o 
   2   1   2     8655.87     7256.20     69.23 o 
   3   1   2      115.27       86.16     12.70 o 
   4   1   2     1402.57     1295.43     36.02 o 
   5   1   2       45.07       28.38     15.45 o 
   6   1   2      104.60      136.66     25.58 o 
   7   1   2     1011.46     1182.30     69.98 o 
   8   1   2      196.82      276.01     40.57 o 
   9   1   2      238.97      270.79     46.17 o 
  10   1   2       60.03       25.04     34.89 o 
  11   1   2      103.47       78.18     35.33 o 
  12   1   2       66.43       32.90     28.79 o 
  13   1   2       82.79       99.78     40.63 o 
 -12   2   2       50.35       49.39     50.91 o 
 -11   2   2       25.79       27.31     33.04 o 
 -10   2   2        0.14        9.57     15.90 o 
  -9   2   2     1745.94     2065.31    289.03 o 
  -8   2   2      576.67      551.01     41.66 o 
  -7   2   2      110.36      105.87     15.26 o 
  -6   2   2     2069.60     2173.20     44.64 o 
  -5   2   2      104.89      137.49     16.17 o 
  -4   2   2     2771.20     2295.45     40.40 o 
  -3   2   2     1123.33      881.23     18.03 o 
  -2   2   2     2081.41     2068.50     31.40 o 
  -1   2   2    14375.48    11057.69    136.72 o 
   0   2   2     2218.01     1788.54     25.51 o 
   1   2   2     8587.17     5764.06     58.72 o 
   2   2   2    43511.31    36878.54    418.48 o 
   3   2   2    18601.59    15042.60    175.02 o 
   4   2   2     1985.80     1922.03     47.14 o 
   5   2   2     1342.02     1408.72     43.02 o 
   6   2   2      601.81      588.21     47.80 o 
   7   2   2      219.31      205.26     34.02 o 
   8   2   2      194.62      201.17     45.76 o 
   9   2   2      309.04      357.95    153.89 o 
  10   2   2      458.67      757.63     92.25 o 
  11   2   2      168.26      213.28     64.36 o 
  12   2   2       10.70       12.20     27.33 o 
  13   2   2        0.86        6.43     24.60 o 
 -12   3   2       10.56      -19.80     49.12 o 
 -11   3   2       20.21       -4.02     16.38 o 
 -10   3   2      107.31       69.76     33.34 o 
  -9   3   2        1.60       18.54     16.73 o 
  -8   3   2      221.08      229.67     43.38 o 
  -7   3   2        9.52        9.51     10.49 o 
  -6   3   2     1902.25     1723.41     54.45 o 
  -5   3   2       68.16       64.87      9.72 o 
  -4   3   2     3940.47     3281.08     43.18 o 
  -3   3   2        2.84        3.46      5.76 o 
  -2   3   2     2353.36     1645.09     35.56 o 
  -1   3   2      675.10      470.34     23.60 o 
   0   3   2      647.19      421.62     17.96 o 
   1   3   2     2221.88     1999.07     35.12 o 
   2   3   2    31287.91    27067.87    308.06 o 
   3   3   2    19619.03    17973.68    207.08 o 
   4   3   2       93.28      114.33     12.76 o 
   5   3   2      220.23      153.52     17.41 o 
   6   3   2      806.67      825.63     40.34 o 
   7   3   2     1062.04     1277.22     64.28 o 
   8   3   2      793.56     1000.22     60.25 o 
   9   3   2      613.81      900.71     64.20 o 
  10   3   2      996.09     1514.17     88.27 o 
  11   3   2       33.94       43.49     33.77 o 
  12   3   2      151.30      182.63     44.38 o 
  13   3   2       14.76       45.26     40.85 o 
 -12   4   2       71.64      133.72     70.50 o 
 -11   4   2      428.69      359.30    149.33 o 
 -10   4   2        0.07      -47.44     47.44 o 
  -9   4   2      107.52      165.07     74.06 o 
  -8   4   2       35.18       40.79     38.52 o 
  -7   4   2      552.02      733.79     63.19 o 
  -6   4   2     1317.23     1532.86     79.91 o 
  -5   4   2     1828.81     1673.77     74.88 o 
  -4   4   2      330.16      390.66     45.27 o 
  -3   4   2      187.87      166.90     10.19 o 
  -2   4   2     1192.02      932.71     24.09 o 
  -1   4   2     1508.95     1166.83     30.32 o 
   0   4   2      705.81      456.00     20.93 o 
   1   4   2      488.06      209.39     15.53 o 
   2   4   2     3300.52     3755.64     47.55 o 
   3   4   2     1225.24     1088.37     36.79 o 
   4   4   2       15.80        9.84      5.43 o 
   5   4   2     1145.73     1290.89     31.02 o 
   6   4   2      664.26      708.00     33.35 o 
   7   4   2        6.18       10.88     20.45 o 
   8   4   2       36.39       75.25     48.59 o 
   9   4   2     3193.96     4547.68    161.65 o 
  10   4   2     1302.40     1759.62     96.18 o 
  11   4   2        2.37       31.28     31.41 o 
  12   4   2       64.29       36.57     39.29 o 
  13   4   2       77.29       27.18     29.42 o 
 -12   5   2       47.49       40.31     61.77 o 
 -11   5   2      286.06      405.89    162.90 o 
 -10   5   2        0.36      -40.96     49.66 o 
  -9   5   2      650.65      942.79     86.45 o 
  -8   5   2      444.79      678.13     73.72 o 
  -7   5   2     1632.63     1956.75    116.85 o 
  -6   5   2     1632.77     1823.10    102.95 o 
  -5   5   2      379.45      247.51     53.08 o 
  -4   5   2       83.39       54.20     32.48 o 
  -3   5   2       84.17       46.60     11.04 o 
  -2   5   2    12313.83    11068.68    154.43 o 
  -1   5   2     3984.70     3684.51     71.64 o 
   0   5   2      215.26      208.99     21.45 o 
   1   5   2      266.45      227.00     17.64 o 
   2   5   2       79.41       99.98     11.02 o 
   3   5   2     4200.64     3374.18     74.30 o 
   4   5   2     5710.69     6240.14    142.41 o 
   5   5   2     1198.73     1298.65     26.83 o 
   6   5   2      124.75       73.24     13.00 o 
   7   5   2       19.69       62.22     17.15 o 
   8   5   2      371.25      421.77     73.82 o 
   9   5   2      564.20      687.24     52.50 o 
  10   5   2        6.81      -19.78     23.85 o 
  11   5   2        8.56        6.41     26.92 o 
  12   5   2        7.04      -10.49     26.63 o 
  13   5   2       20.28       20.81     26.98 o 
 -11   6   2       11.52      -19.65     57.80 o 
 -10   6   2      159.50      211.42    116.51 o 
  -9   6   2       44.65       24.14     45.49 o 
  -8   6   2     1967.20     2394.62    172.29 o 
  -7   6   2      470.57      624.35     90.34 o 
  -6   6   2      896.07      918.50     84.75 o 
  -5   6   2      107.29      162.51     48.03 o 
  -4   6   2     1882.95     1660.22    112.76 o 
  -3   6   2      733.44      668.61     28.59 o 
  -2   6   2     1753.67     1569.84     51.94 o 
  -1   6   2      455.55      563.71     31.34 o 
   0   6   2     5262.07     4858.50     85.12 o 
   1   6   2      708.39      612.34     32.28 o 
   2   6   2      235.51      315.74     21.05 o 
   3   6   2       43.15       46.33     19.28 o 
   4   6   2    13752.04    15134.28    342.11 o 
   5   6   2       88.86       29.09     21.40 o 
   6   6   2      571.36      529.56     58.47 o 
   7   6   2      344.09      327.36     38.30 o 
   8   6   2      225.83      170.43     22.51 o 
   9   6   2      201.03      158.08     37.70 o 
  10   6   2      124.18      134.37     28.27 o 
  11   6   2        1.12        1.03     18.54 o 
  12   6   2       47.43       23.46     27.35 o 
  13   6   2       22.02        4.40     25.83 o 
 -11   7   2       30.69       15.17     68.95 o 
 -10   7   2       18.13       -6.52     59.40 o 
  -9   7   2      350.03      497.40    107.16 o 
  -8   7   2        7.29       25.31     47.33 o 
  -7   7   2       46.18       55.56     50.12 o 
  -6   7   2      619.46      749.77     86.93 o 
  -5   7   2     1218.98     1139.35    115.66 o 
  -4   7   2       49.99       53.51      9.29 o 
  -3   7   2      294.56      356.90     44.62 o 
  -2   7   2      185.92      202.11     24.74 o 
  -1   7   2     6950.23     7354.99    180.26 o 
   0   7   2     1347.43     1556.73     63.73 o 
   1   7   2      933.91      767.42     37.20 o 
   2   7   2     2647.43     2657.71     55.17 o 
   3   7   2     1013.15      973.33     33.01 o 
   4   7   2      332.64      274.22     38.87 o 
   5   7   2      240.82      261.37     34.51 o 
   6   7   2      805.55      827.58     55.01 o 
   7   7   2       31.91       -3.19     30.72 o 
   8   7   2        0.29        8.14     12.26 o 
   9   7   2        7.46        1.34     14.05 o 
  10   7   2      145.83      123.38     29.04 o 
  11   7   2       28.97        2.03     23.31 o 
  12   7   2       18.23       -5.19     28.89 o 
 -11   8   2      100.03       76.17     63.33 o 
 -10   8   2        0.14      -61.08     61.08 o 
  -9   8   2       13.02       71.26     61.99 o 
  -8   8   2      561.56      603.59    205.42 o 
  -7   8   2     3891.54     5024.37    320.38 o 
  -6   8   2      199.70      197.04     58.28 o 
  -5   8   2        3.52       50.69     49.89 o 
  -4   8   2      716.46      816.82     46.29 o 
  -3   8   2      679.49      640.08     34.70 o 
  -2   8   2        9.54       20.94     21.98 o 
  -1   8   2      483.39      491.58     48.39 o 
   0   8   2      686.51      624.89     52.62 o 
   1   8   2     1610.82     1880.17     70.58 o 
   2   8   2     4229.24     4882.48    151.12 o 
   3   8   2       58.74       27.60     16.69 o 
   4   8   2       31.15       40.46     25.57 o 
   5   8   2       82.23       51.35     33.24 o 
   6   8   2      654.73      561.72    172.11 o 
   7   8   2        5.67       49.51     34.99 o 
   8   8   2       12.82       14.35     29.43 o 
   9   8   2       57.47       40.08     33.00 o 
  10   8   2      558.32      625.09     86.08 o 
  11   8   2        0.15      -19.43     32.61 o 
  12   8   2       59.87       72.73     45.52 o 
 -10   9   2      100.02      235.64     96.47 o 
  -9   9   2        8.48       -5.29     51.07 o 
  -8   9   2       21.75       26.11     58.37 o 
  -7   9   2      363.66      286.89    107.09 o 
  -6   9   2       12.13       19.75     48.93 o 
  -5   9   2       34.42       49.05     53.53 o 
  -4   9   2       13.35       39.97     21.39 o 
  -3   9   2      595.54      695.48     64.99 o 
  -2   9   2      581.38      659.09     43.52 o 
  -1   9   2        5.80       -8.69     20.18 o 
   0   9   2     1811.06     2002.83     80.79 o 
   1   9   2      131.12      143.11     31.30 o 
   2   9   2      305.57      409.03     63.77 o 
   3   9   2       19.73       24.50     41.66 o 
   4   9   2     3271.31     3943.09    208.65 o 
   5   9   2        2.26       19.69     27.43 o 
   6   9   2      178.90      223.37     63.90 o 
   7   9   2       19.29       13.91     26.60 o 
   8   9   2      685.61      882.64    151.95 o 
   9   9   2       46.75       36.95     35.94 o 
  10   9   2      128.74       18.72     35.89 o 
  11   9   2       37.98       -3.43     28.18 o 
  12   9   2      173.92      238.94     84.26 o 
  -9  10   2      152.43      278.58     84.55 o 
  -8  10   2       97.48      193.56    114.55 o 
  -7  10   2       63.05        9.77     51.68 o 
  -6  10   2        6.65       41.40     49.09 o 
  -5  10   2      120.96       84.62     21.14 o 
  -4  10   2       36.33       28.98     37.62 o 
  -3  10   2     1815.25     1978.56     79.82 o 
  -2  10   2      107.92       86.35     33.55 o 
  -1  10   2       83.28      126.62     31.68 o 
   0  10   2        9.14       -4.21     41.56 o 
   1  10   2     3914.56     4470.15    150.61 o 
   2  10   2      680.22      766.07     55.22 o 
   3  10   2       93.53       78.42     25.22 o 
   4  10   2       59.35       85.77     39.07 o 
   5  10   2      259.21      257.38     43.50 o 
   6  10   2      882.79     1499.20    162.18 o 
   7  10   2       35.89       32.74     33.40 o 
   8  10   2       73.83       85.34     44.47 o 
   9  10   2       10.31        1.36     26.09 o 
  10  10   2       20.21      -19.24     33.20 o 
  11  10   2        0.84       -0.48     22.67 o 
  -9  11   2       17.05       69.75     70.98 o 
  -8  11   2       64.13      117.99     85.16 o 
  -7  11   2      400.57      528.74    111.99 o 
  -6  11   2       49.31       78.81     88.16 o 
  -5  11   2     2041.20     2011.02    147.36 o 
  -4  11   2       13.80       -3.11     20.05 o 
  -3  11   2       85.67      145.11     33.23 o 
  -2  11   2       16.98      -22.87     27.94 o 
  -1  11   2      490.32      550.79     53.67 o 
   0  11   2       72.76      104.42     33.82 o 
   1  11   2      378.89      470.31     49.41 o 
   2  11   2       40.20       51.73     26.22 o 
   3  11   2        4.83      -23.35     23.35 o 
   4  11   2      166.46      164.05     41.59 o 
   5  11   2        4.48       11.84     25.46 o 
   6  11   2      155.38      125.28     36.76 o 
   7  11   2       93.20       65.53     33.58 o 
   8  11   2      147.29       87.75     41.50 o 
   9  11   2       33.32      -11.31     37.00 o 
  10  11   2      202.09      244.53     97.41 o 
  -8  12   2       20.53      -29.10     74.38 o 
  -7  12   2       11.94       21.65     88.35 o 
  -6  12   2      350.26      501.95    149.84 o 
  -5  12   2       32.05       16.92     17.85 o 
  -4  12   2      173.50      218.11     38.38 o 
  -3  12   2        7.72       19.22     26.99 o 
  -2  12   2       99.62      118.25     38.61 o 
  -1  12   2      474.24      475.23     51.87 o 
   0  12   2      415.69      564.39     57.87 o 
   1  12   2      574.84      565.96     63.36 o 
   2  12   2     1252.40     1622.26     75.62 o 
   3  12   2     1159.19     1495.21     66.22 o 
   4  12   2       23.79        0.50     32.99 o 
   5  12   2        0.47       22.40     29.82 o 
   6  12   2        5.70      -15.02     27.62 o 
   7  12   2        1.20      -17.09     29.50 o 
   8  12   2      239.40      174.36     56.65 o 
   9  12   2        0.85       33.77     36.38 o 
  10  12   2       10.04       12.58     35.63 o 
  -7  13   2       44.48       71.48     62.59 o 
  -6  13   2      126.23       43.63     68.85 o 
  -5  13   2        0.26       12.36     19.33 o 
  -4  13   2        8.10      -15.28     29.28 o 
  -3  13   2      200.03      209.05     51.48 o 
  -2  13   2       26.61       20.65     35.32 o 
  -1  13   2       20.42       43.06     32.05 o 
   0  13   2      162.60      152.54     47.71 o 
   1  13   2     1513.06     1909.54    112.47 o 
   2  13   2     1166.93     1672.87     84.96 o 
   3  13   2      363.61      353.84     41.37 o 
   4  13   2       26.71       28.72     42.98 o 
   5  13   2      409.64      344.61    109.93 o 
   6  13   2        0.31      -33.93     33.93 o 
   7  13   2       17.61      -30.16     35.38 o 
   8  13   2       14.35       21.68     36.01 o 
   9  13   2       14.09      -18.36     37.45 o 
  -6  14   2        7.75        5.99     65.97 o 
  -5  14   2       49.12       17.46     62.23 o 
  -4  14   2      111.25       40.42     35.46 o 
  -3  14   2        1.57      -30.78     35.48 o 
  -2  14   2       11.25       97.47     66.62 o 
  -1  14   2       27.25       47.42     39.80 o 
   0  14   2      133.01      129.99     47.89 o 
   1  14   2       50.09       65.22     40.59 o 
   2  14   2        8.45       -6.90     34.46 o 
   3  14   2      486.91      508.45     59.93 o 
   4  14   2        1.03      -29.54     46.52 o 
   5  14   2       75.18       53.64     46.53 o 
   6  14   2       88.01      130.18     49.05 o 
   7  14   2       35.58       59.94     45.79 o 
   8  14   2        1.98      -38.01     38.01 o 
  -4  15   2      417.77      236.72    118.29 o 
  -3  15   2       51.88       51.32     40.94 o 
  -2  15   2      155.43      126.07     70.86 o 
  -1  15   2        3.02       24.62     39.31 o 
   0  15   2      365.13      293.54     69.25 o 
   1  15   2       33.03       20.95     35.96 o 
   2  15   2       93.49       74.36     44.41 o 
   3  15   2       24.52       77.69     40.61 o 
   4  15   2      168.36      164.88     80.65 o 
   5  15   2       70.07      121.39     64.11 o 
   6  15   2       25.79       17.22     55.09 o 
  -2  16   2      149.14       86.14     61.63 o 
  -1  16   2       14.35      -14.62     30.40 o 
   0  16   2       21.59       34.34     39.49 o 
   1  16   2        0.63        5.69     31.68 o 
   2  16   2       42.06       83.36     39.33 o 
   3  16   2      105.54       99.92     62.48 o 
   4  16   2       21.94      -18.60     54.99 o 
  -1 -15   3        3.92       34.19     35.97 o 
   0 -15   3       26.48       31.77     30.89 o 
   1 -15   3       81.46       99.08     47.91 o 
  -4 -14   3       39.23       14.31     35.15 o 
  -3 -14   3        0.12        7.56     34.95 o 
  -2 -14   3       78.92       21.83     39.17 o 
  -1 -14   3        0.81       13.12     34.11 o 
   0 -14   3       14.62       20.51     34.93 o 
   1 -14   3      100.71       99.59     54.42 o 
   2 -14   3      120.91       74.35     44.36 o 
   3 -14   3       26.85       30.69     30.81 o 
   4 -14   3       25.65       16.14     34.95 o 
  -6 -13   3        0.03       26.59     43.08 o 
  -5 -13   3       93.18      -22.58     57.46 o 
  -4 -13   3      328.69      271.16    115.41 o 
  -3 -13   3       32.83        8.76     27.31 o 
  -2 -13   3        1.88       24.20     32.99 o 
  -1 -13   3      140.38       94.37     40.17 o 
   0 -13   3        1.96       -2.99     26.41 o 
   1 -13   3      108.01       70.15     40.51 o 
   2 -13   3      305.42      241.00     50.58 o 
   3 -13   3      308.88      278.27     57.36 o 
   4 -13   3        0.13       21.41     32.74 o 
   5 -13   3       82.28      108.16     45.69 o 
   6 -13   3       30.61       26.05     32.19 o 
  -7 -12   3       93.46       80.14     48.11 o 
  -6 -12   3       95.62       25.79     32.54 o 
  -5 -12   3      107.24       77.12     44.10 o 
  -4 -12   3      624.81      414.81    102.89 o 
  -3 -12   3      454.54      167.51     86.92 o 
  -2 -12   3      117.04       64.31     34.29 o 
  -1 -12   3       89.18       73.28     40.73 o 
   0 -12   3        5.83       33.96     30.84 o 
   1 -12   3       16.74       -0.76     22.21 o 
   2 -12   3       91.67       95.11     35.18 o 
   3 -12   3      139.96      137.17     38.55 o 
   4 -12   3       25.64        8.58     26.33 o 
   5 -12   3      315.67      279.10     62.39 o 
   6 -12   3        7.37        6.44     27.30 o 
   7 -12   3       29.22       -1.02     36.02 o 
  -8 -11   3       13.67       28.95     36.57 o 
  -7 -11   3       35.88       33.91     32.39 o 
  -6 -11   3       59.32       63.63     47.30 o 
  -5 -11   3        0.74      -33.66     48.80 o 
  -4 -11   3        0.65      -17.36     29.30 o 
  -3 -11   3       31.92       13.14     24.13 o 
  -2 -11   3      109.11       95.77     31.17 o 
  -1 -11   3       27.35       38.10     27.86 o 
   0 -11   3        1.95      -12.74     22.73 o 
   1 -11   3        3.90      -18.68     29.10 o 
   2 -11   3     1718.00     2151.60     85.51 o 
   3 -11   3      126.58      108.10     31.75 o 
   4 -11   3       90.75       98.74     35.43 o 
   5 -11   3       20.04       58.08     34.64 o 
   6 -11   3      157.56       92.99     50.85 o 
   7 -11   3        2.78      -13.67     33.75 o 
   8 -11   3       86.84       48.24     52.85 o 
  -9 -10   3        2.14       37.40     65.20 o 
  -8 -10   3       41.88       12.89     22.85 o 
  -7 -10   3        7.83       10.85     34.17 o 
  -6 -10   3      395.13      284.98     69.19 o 
  -5 -10   3        0.44      -13.30     23.84 o 
  -4 -10   3      544.39      536.78     64.84 o 
  -3 -10   3      262.28      225.14     36.33 o 
  -2 -10   3        0.21      -19.35     22.37 o 
  -1 -10   3       84.87      145.13     33.77 o 
   0 -10   3      356.20      405.19     40.52 o 
   1 -10   3      329.53      486.30     41.59 o 
   2 -10   3     1055.45     1173.88     67.39 o 
   3 -10   3      759.15      875.55     60.79 o 
   4 -10   3      339.60      417.51     46.66 o 
   5 -10   3      626.13      777.59     72.93 o 
   6 -10   3      387.83      512.05     67.23 o 
   7 -10   3       73.32       43.04     43.04 o 
   8 -10   3       14.21       38.77     62.17 o 
   9 -10   3      342.27       92.42     72.95 o 
 -10  -9   3       16.58       49.15     77.12 o 
  -9  -9   3        6.96        4.24     16.36 o 
  -8  -9   3      184.00       41.86     26.80 o 
  -7  -9   3      408.44      301.50     80.05 o 
  -6  -9   3       97.74      179.65     44.94 o 
  -5  -9   3        0.26      -14.24     23.28 o 
  -4  -9   3       97.55      113.06     30.55 o 
  -3  -9   3      383.25      250.85     32.30 o 
  -2  -9   3       15.24       30.85     25.39 o 
  -1  -9   3      195.45      231.42     31.84 o 
   0  -9   3      105.86      151.75     29.00 o 
   1  -9   3        0.80       30.65     23.70 o 
   2  -9   3      242.74      214.53     41.76 o 
   3  -9   3      517.13      548.48     46.16 o 
   4  -9   3      836.29     1002.95     61.53 o 
   5  -9   3      241.21      227.40     39.65 o 
   6  -9   3      369.59      451.62     66.77 o 
   7  -9   3     1128.16     1401.60     96.16 o 
   8  -9   3       10.29        5.65     33.59 o 
   9  -9   3        6.20       -3.47     43.31 o 
  10  -9   3        0.39       -1.44     43.02 o 
 -10  -8   3       64.27       93.65     41.88 o 
  -9  -8   3      192.25       92.31     45.34 o 
  -8  -8   3       33.18        6.66     19.40 o 
  -7  -8   3      421.42      618.52     56.65 o 
  -6  -8   3      524.79      502.96     89.28 o 
  -5  -8   3       98.05       65.69     23.91 o 
  -4  -8   3      378.76      359.96     38.52 o 
  -3  -8   3       20.34      -18.17     18.17 o 
  -2  -8   3      901.77      947.14     40.73 o 
  -1  -8   3     1335.65     1387.41     63.81 o 
   0  -8   3      215.00      229.53     27.40 o 
   1  -8   3      120.20      132.45     24.77 o 
   2  -8   3      906.87     1130.42     52.57 o 
   3  -8   3        8.08       15.47     17.07 o 
   4  -8   3       40.33       45.22     22.79 o 
   5  -8   3      192.01      216.98     30.24 o 
   6  -8   3      125.49      148.97     31.90 o 
   7  -8   3      253.29      287.54     57.80 o 
   8  -8   3       42.95       -0.24     33.44 o 
   9  -8   3       74.52       66.51     68.11 o 
  10  -8   3       29.18       13.06     71.32 o 
  11  -8   3       31.10       26.13    120.21 o 
 -11  -7   3       24.42       28.12     37.95 o 
 -10  -7   3       10.88       43.05     38.97 o 
  -9  -7   3       19.01       40.96     18.21 o 
  -8  -7   3      189.57      149.95     22.59 o 
  -7  -7   3       32.58       22.81     17.79 o 
  -6  -7   3      118.17       94.01     30.84 o 
  -5  -7   3       50.03       39.89     17.13 o 
  -4  -7   3     1412.03     1499.83    107.85 o 
  -3  -7   3      186.71      170.76     22.66 o 
  -2  -7   3      580.68      571.85     31.69 o 
  -1  -7   3      142.93      182.67     23.37 o 
   0  -7   3       79.21       49.53     17.86 o 
   1  -7   3      727.24      994.50     39.08 o 
   2  -7   3     1241.87     1126.51     44.75 o 
   3  -7   3       16.14       30.45     17.89 o 
   4  -7   3     1824.97     1889.65     60.25 o 
   5  -7   3     1471.06     1415.99     57.26 o 
   6  -7   3       22.62       35.97     21.09 o 
   7  -7   3      140.66      145.97     28.26 o 
   8  -7   3       76.16       59.27     40.72 o 
   9  -7   3      298.91      433.05     71.64 o 
  10  -7   3        9.16       11.76     51.32 o 
  11  -7   3      100.91       77.42     56.13 o 
 -11  -6   3       32.51       68.31     56.06 o 
 -10  -6   3       23.92       -9.99     16.72 o 
  -9  -6   3       36.41       19.13     17.58 o 
  -8  -6   3        4.85       -2.87     10.25 o 
  -7  -6   3      306.74      232.08     49.68 o 
  -6  -6   3        1.86       25.00     14.42 o 
  -5  -6   3       21.45       12.98     15.16 o 
  -4  -6   3      877.38      914.64     60.41 o 
  -3  -6   3     1842.23     1906.10     51.91 o 
  -2  -6   3      154.28      157.83     19.87 o 
  -1  -6   3     6263.56     6608.24    104.33 o 
   0  -6   3      763.15      936.70     37.90 o 
   1  -6   3      198.02      184.09     21.21 o 
   2  -6   3      406.94      332.23     28.70 o 
   3  -6   3      768.40      809.26     34.46 o 
   4  -6   3      136.10      181.71     22.07 o 
   5  -6   3      482.74      599.57     35.09 o 
   6  -6   3        2.83        6.69     15.12 o 
   7  -6   3       99.99      120.57     23.09 o 
   8  -6   3        5.53       20.13     35.71 o 
   9  -6   3       57.49       36.49     41.14 o 
  10  -6   3       25.20       36.45     42.19 o 
  11  -6   3      557.53      473.40    275.96 o 
  12  -6   3        0.09       20.58     43.37 o 
 -11  -5   3       75.33      157.81     71.12 o 
 -10  -5   3       49.89       28.01     19.20 o 
  -9  -5   3       13.72       20.27     13.45 o 
  -8  -5   3       26.49       11.41     11.82 o 
  -7  -5   3        0.30      -10.64     10.64 o 
  -6  -5   3      552.24      500.17     53.83 o 
  -5  -5   3     1739.83     1799.91    113.33 o 
  -4  -5   3      116.70      109.59     15.76 o 
  -3  -5   3      323.29      404.62     23.93 o 
  -2  -5   3       83.24      118.48     16.81 o 
  -1  -5   3      106.43       48.74     14.46 o 
   0  -5   3     4869.56     4200.32     77.04 o 
   1  -5   3        1.11       10.79     14.87 o 
   2  -5   3      205.37      137.41     19.25 o 
   3  -5   3      112.65      129.01     19.59 o 
   4  -5   3     4287.51     4352.14     77.92 o 
   5  -5   3      156.47      121.82     23.05 o 
   6  -5   3       67.43       79.89     19.29 o 
   7  -5   3      203.79      190.84     25.16 o 
   8  -5   3     1434.97     1582.50     94.23 o 
   9  -5   3        1.05       16.45     21.35 o 
  10  -5   3      103.20       30.33     37.99 o 
  11  -5   3      314.30      330.86    113.49 o 
  12  -5   3      371.58      351.83    144.88 o 
 -12  -4   3        9.12       52.73     64.15 o 
 -11  -4   3       18.04       16.60     21.40 o 
 -10  -4   3       88.75       61.73     17.98 o 
  -9  -4   3      301.50      231.72     56.99 o 
  -8  -4   3      106.11       84.26     24.26 o 
  -7  -4   3       42.25       41.91     14.27 o 
  -6  -4   3      103.20      109.64     24.03 o 
  -5  -4   3     3368.09     3478.26    115.75 o 
  -4  -4   3      123.35      122.94     13.99 o 
  -3  -4   3     1834.99     2097.86     42.06 o 
  -2  -4   3     2615.38     2225.63     48.35 o 
  -1  -4   3      196.72      216.59     20.74 o 
   0  -4   3      324.56      261.43     21.41 o 
   1  -4   3     1357.90     1247.79     39.37 o 
   2  -4   3    11411.26     9834.64    150.10 o 
   3  -4   3      552.01      471.05     22.41 o 
   4  -4   3        0.11       -2.23     12.42 o 
   5  -4   3       29.59        1.82     15.40 o 
   6  -4   3     1607.82     1575.86     48.75 o 
   7  -4   3      254.33      269.99     26.92 o 
   8  -4   3       16.22       -4.16     19.29 o 
   9  -4   3        0.65        6.40     13.60 o 
  10  -4   3      615.99      743.07     74.88 o 
  11  -4   3       92.99       69.33     42.25 o 
  12  -4   3       37.92       74.40     49.79 o 
 -12  -3   3       73.75       90.62     56.71 o 
 -11  -3   3      208.99      153.69     43.20 o 
 -10  -3   3        0.47       13.59     13.29 o 
  -9  -3   3      266.38      276.08     47.66 o 
  -8  -3   3      140.07      141.03     28.86 o 
  -7  -3   3       88.15       57.55     16.55 o 
  -6  -3   3      981.71     1057.68     43.82 o 
  -5  -3   3     2143.19     2196.60     67.74 o 
  -4  -3   3     1682.58     1432.17     46.15 o 
  -3  -3   3     2016.70     1544.13     30.45 o 
  -2  -3   3      265.18      347.56     19.18 o 
  -1  -3   3      297.50      326.02     19.12 o 
   0  -3   3     3246.54     3366.53     55.60 o 
   1  -3   3     1311.20     1003.67     31.84 o 
   2  -3   3     2086.74     1921.17     44.27 o 
   3  -3   3     1941.92     1621.10     36.79 o 
   4  -3   3     1468.29     1165.52     32.73 o 
   5  -3   3     2671.26     2634.19     59.81 o 
   6  -3   3        1.02       15.77     14.37 o 
   7  -3   3       13.31       41.86     20.00 o 
   8  -3   3      108.70      140.51     24.21 o 
   9  -3   3       23.54       46.82     21.10 o 
  10  -3   3      864.72      982.62     91.01 o 
  11  -3   3      191.63      109.62     67.39 o 
  12  -3   3        5.71      -26.22     46.01 o 
  13  -3   3      123.80      223.68     84.05 o 
 -12  -2   3        0.93        5.73     30.53 o 
 -11  -2   3      201.38      197.25     42.46 o 
 -10  -2   3       28.98       48.20     17.59 o 
  -9  -2   3      235.44      293.45     29.89 o 
  -8  -2   3      289.74      419.36     58.83 o 
  -7  -2   3      499.65      680.90     31.25 o 
  -6  -2   3      261.23      340.56     20.90 o 
  -5  -2   3      677.86      768.04     18.86 o 
  -4  -2   3      167.14      191.91     33.30 o 
  -3  -2   3     1967.52     1527.61     48.76 o 
  -2  -2   3     5412.42     4838.10     77.81 o 
  -1  -2   3      440.82      259.63     16.30 o 
   0  -2   3      399.19      265.23     18.61 o 
   1  -2   3      612.65      755.16     28.79 o 
   2  -2   3        0.70       42.04     13.62 o 
   3  -2   3      741.22      628.49     28.85 o 
   4  -2   3     1547.52     1340.83     35.11 o 
   5  -2   3     1346.01     1309.22     52.55 o 
   6  -2   3     1693.57     1941.63     50.20 o 
   7  -2   3        2.02       12.20     24.59 o 
   8  -2   3      555.80      657.69     47.30 o 
   9  -2   3       17.35       40.96     24.04 o 
  10  -2   3      806.28      937.24     55.59 o 
  11  -2   3       13.29       15.86     24.69 o 
  12  -2   3      327.40      302.56     87.70 o 
  13  -2   3       73.27       98.21     66.50 o 
 -12  -1   3       79.43       39.68     29.38 o 
 -11  -1   3       88.01       88.15     26.28 o 
 -10  -1   3       27.89       36.38     19.35 o 
  -9  -1   3      200.79      220.81     32.82 o 
  -8  -1   3      439.61      534.44     31.42 o 
  -7  -1   3      309.04      405.31     26.05 o 
  -6  -1   3      268.67      322.63     36.19 o 
  -5  -1   3      698.93      781.65     27.48 o 
  -4  -1   3      368.35      407.15      8.52 o 
  -3  -1   3      695.82      626.33     32.34 o 
  -2  -1   3     1630.58     1213.66     33.75 o 
  -1  -1   3      301.45      218.42     17.61 o 
   0  -1   3     4178.03     3484.44     50.67 o 
   1  -1   3      383.42      436.67     23.77 o 
   2  -1   3     1766.88     1271.47     27.81 o 
   3  -1   3       97.43      201.48     13.77 o 
   4  -1   3       83.85      160.33     13.89 o 
   5  -1   3     4831.26     4463.25     74.17 o 
   6  -1   3      208.07      226.46     22.66 o 
   7  -1   3     1788.46     2152.75     59.81 o 
   8  -1   3      587.43      703.39     42.77 o 
   9  -1   3      289.09      498.83     45.38 o 
  10  -1   3      761.83     1230.06     63.93 o 
  11  -1   3      222.61      100.05     59.29 o 
  12  -1   3        1.81       -4.87     19.27 o 
  13  -1   3        1.78       11.07     36.45 o 
 -12   0   3      104.17      102.45     35.23 o 
 -11   0   3       21.31       36.62     26.13 o 
 -10   0   3      714.14      943.80    133.75 o 
  -9   0   3      277.99      279.81     36.84 o 
  -8   0   3      127.92      164.93     26.83 o 
  -7   0   3        2.72       29.23     18.99 o 
  -6   0   3     1052.98     1033.33     45.51 o 
  -5   0   3      142.47      171.44     21.42 o 
  -4   0   3     2110.31     2098.36     39.02 o 
  -3   0   3       13.91        0.14      8.00 o 
  -2   0   3     1789.44     1295.27     22.37 o 
  -1   0   3    88329.58    76064.10   1164.10 o 
   0   0   3    13093.95    11857.33    124.64 o 
   1   0   3    10830.83     8164.61     90.52 o 
   2   0   3      887.94      641.06     16.22 o 
   3   0   3     9772.88     7790.55     90.07 o 
   4   0   3        9.33       14.47      8.49 o 
   5   0   3     1881.51     1573.91     34.30 o 
   6   0   3       60.45       74.51     26.74 o 
   7   0   3     5389.29     6063.35    124.31 o 
   8   0   3        1.80        3.19     16.87 o 
   9   0   3        5.24       49.04     24.31 o 
  10   0   3      335.02      445.49     54.49 o 
  11   0   3      124.70       62.05     48.25 o 
  12   0   3       46.18       49.02     29.78 o 
  13   0   3       21.63       30.69     28.57 o 
 -12   1   3       35.61       26.63     24.05 o 
 -11   1   3       66.11       95.19     38.55 o 
 -10   1   3      132.39      134.32     37.52 o 
  -9   1   3      764.81      785.37     72.44 o 
  -8   1   3        1.20        0.08     17.53 o 
  -7   1   3       91.20      104.69     26.49 o 
  -6   1   3     2978.90     3147.78     76.49 o 
  -5   1   3     1795.35     1708.33     47.18 o 
  -4   1   3       51.99       49.42     19.54 o 
  -3   1   3     1017.82      869.89     21.36 o 
  -2   1   3     8801.72     8262.28    104.88 o 
  -1   1   3     4670.26     3879.25     50.01 o 
   0   1   3     3047.93     1801.53     30.03 o 
   1   1   3     6418.35     5555.69     64.96 o 
   2   1   3      979.73      857.73     17.99 o 
   3   1   3     7775.48     6604.12     81.30 o 
   4   1   3       69.41       85.38     15.38 o 
   5   1   3     1249.94      947.81     31.99 o 
   6   1   3      724.18      786.89     36.51 o 
   7   1   3      473.62      577.83     35.03 o 
   8   1   3      102.36      210.36     33.15 o 
   9   1   3      749.72      949.15     59.46 o 
  10   1   3       19.98        4.87     25.52 o 
  11   1   3       46.69       31.22     31.45 o 
  12   1   3       40.09       55.95     30.08 o 
  13   1   3       19.98       19.84     30.39 o 
 -12   2   3       83.36      152.00     62.65 o 
 -11   2   3        6.06       11.74     19.08 o 
 -10   2   3       53.96       26.45     21.50 o 
  -9   2   3        1.83        0.67     16.04 o 
  -8   2   3     1914.75     2189.50    177.07 o 
  -7   2   3      157.23      172.09     21.77 o 
  -6   2   3     3524.90     4075.22     95.33 o 
  -5   2   3      514.28      524.78     23.30 o 
  -4   2   3      976.45      897.38     31.96 o 
  -3   2   3       25.11        5.61     10.69 o 
  -2   2   3        7.16       16.65      9.14 o 
  -1   2   3     3362.29     2656.68     42.94 o 
   0   2   3       95.82       57.80     11.83 o 
   1   2   3      239.13      325.06     17.95 o 
   2   2   3     1650.05     1754.42     39.24 o 
   3   2   3    39861.04    35211.52    457.53 o 
   4   2   3     2758.77     2541.94     45.56 o 
   5   2   3     1073.48     1024.66     31.82 o 
   6   2   3      284.07      258.29     29.01 o 
   7   2   3      769.91      763.73     55.86 o 
   8   2   3     2311.74     2743.11    120.42 o 
   9   2   3      616.85      871.52     69.36 o 
  10   2   3      372.69      561.45    111.15 o 
  11   2   3        2.49       13.04     27.31 o 
  12   2   3      361.14      464.02    117.66 o 
  13   2   3      101.00      124.72     38.94 o 
 -12   3   3        0.19       27.01     51.72 o 
 -11   3   3       45.90       35.33     17.31 o 
 -10   3   3      200.27      169.05     65.87 o 
  -9   3   3      743.49     1054.83     92.39 o 
  -8   3   3       37.12       31.89     13.09 o 
  -7   3   3        0.53        5.82     11.60 o 
  -6   3   3      459.00      428.09     41.00 o 
  -5   3   3     1526.66     1386.20     32.11 o 
  -4   3   3     1770.24     1739.12     37.06 o 
  -3   3   3      184.77      214.92     15.95 o 
  -2   3   3      353.39      434.24     17.98 o 
  -1   3   3       25.56       82.30     13.60 o 
   0   3   3    10181.60     8232.93     99.87 o 
   1   3   3     2717.74     2411.98     45.05 o 
   2   3   3     2858.14     2926.57     43.08 o 
   3   3   3    24752.09    22487.96    278.37 o 
   4   3   3      116.22      151.32     12.61 o 
   5   3   3      989.34      936.04     28.42 o 
   6   3   3       68.77       64.13     17.83 o 
   7   3   3     3434.44     3659.71     99.66 o 
   8   3   3       45.42       68.43     28.97 o 
   9   3   3       32.02       69.65     39.06 o 
  10   3   3        4.61       34.13     41.93 o 
  11   3   3      215.45      293.65     66.96 o 
  12   3   3      110.65      127.76     42.66 o 
  13   3   3       62.04       51.37     32.86 o 
 -12   4   3       14.49       48.99     53.48 o 
 -11   4   3      122.71      109.21     59.74 o 
 -10   4   3       28.75       79.99     51.98 o 
  -9   4   3        4.03        4.65     36.51 o 
  -8   4   3       41.41       55.99     39.97 o 
  -7   4   3     1033.96     1253.42     80.31 o 
  -6   4   3      310.26      264.96     47.06 o 
  -5   4   3       74.38       60.07     17.59 o 
  -4   4   3      660.93      603.27     34.54 o 
  -3   4   3     1501.11     1256.22     28.69 o 
  -2   4   3      785.74      611.76     23.88 o 
  -1   4   3     1347.11     1252.98     31.52 o 
   0   4   3       26.85      110.43     17.13 o 
   1   4   3      168.50      109.07     15.48 o 
   2   4   3     5161.59     4557.49     61.99 o 
   3   4   3      121.11      148.13      8.75 o 
   4   4   3     8251.38     9112.87    124.65 o 
   5   4   3      756.52      725.46     31.11 o 
   6   4   3       40.08       37.04     14.49 o 
   7   4   3      522.72      484.68     34.66 o 
   8   4   3       29.12       50.07     28.37 o 
   9   4   3     4615.55     6377.98    201.52 o 
  10   4   3        1.50       11.27     28.85 o 
  11   4   3       12.90      -13.92     32.96 o 
  12   4   3        1.28       10.04     30.59 o 
  13   4   3       24.92       41.80     36.83 o 
 -11   5   3       27.76       32.34     64.76 o 
 -10   5   3      134.66      137.66     59.94 o 
  -9   5   3       49.11       54.88     42.46 o 
  -8   5   3       31.75      130.93     48.28 o 
  -7   5   3      148.63       97.09     43.70 o 
  -6   5   3     2282.31     2570.89    104.03 o 
  -5   5   3      169.00      189.33     42.18 o 
  -4   5   3       23.41       48.32     23.82 o 
  -3   5   3      125.83      132.50     17.10 o 
  -2   5   3      927.82      700.33     25.23 o 
  -1   5   3      546.95      577.81     35.04 o 
   0   5   3       46.34       50.63     14.80 o 
   1   5   3        2.43        7.80     12.54 o 
   2   5   3     2387.58     1603.23     36.68 o 
   3   5   3      830.81     1030.78     45.05 o 
   4   5   3      316.80      285.86     30.78 o 
   5   5   3       15.30       47.80      9.17 o 
   6   5   3     1201.13     1620.73     37.29 o 
   7   5   3       53.73       79.84     18.02 o 
   8   5   3      715.39      907.95     48.88 o 
   9   5   3      951.70     1307.35     86.86 o 
  10   5   3        0.48       15.17     30.18 o 
  11   5   3        0.97       18.19     32.83 o 
  12   5   3      160.38      182.31     59.64 o 
  13   5   3       45.44       46.85     38.83 o 
 -11   6   3       51.47       62.82     81.61 o 
 -10   6   3        8.10      -30.80     41.75 o 
  -9   6   3      581.91     1004.55    101.30 o 
  -8   6   3      468.00      552.38     93.78 o 
  -7   6   3       18.80      -33.21     33.21 o 
  -6   6   3       21.89       26.03     29.19 o 
  -5   6   3      542.91      609.15     56.99 o 
  -4   6   3     1443.06     1392.16     49.05 o 
  -3   6   3     2173.57     2390.49     59.29 o 
  -2   6   3       69.55       86.63     16.68 o 
  -1   6   3     2939.40     2976.47     69.82 o 
   0   6   3     1841.95     1501.84     41.83 o 
   1   6   3     1067.24      870.92     30.87 o 
   2   6   3      203.14      226.30     21.33 o 
   3   6   3     1689.84     1806.04     72.86 o 
   4   6   3     5748.34     5141.58    142.02 o 
   5   6   3     6542.36     6391.73    190.17 o 
   6   6   3       31.90       17.58      9.77 o 
   7   6   3      408.91      400.14     33.18 o 
   8   6   3       11.82       21.63     14.78 o 
   9   6   3       89.36       67.17     27.68 o 
  10   6   3      148.33      117.17     52.37 o 
  11   6   3       24.04       57.38     45.69 o 
  12   6   3        8.60      -13.89     40.99 o 
  13   6   3       57.31      110.83     65.84 o 
 -11   7   3      144.12      289.79     82.01 o 
 -10   7   3        0.32       25.03     50.86 o 
  -9   7   3       59.08       66.59     60.08 o 
  -8   7   3      343.55      387.38     70.31 o 
  -7   7   3      114.26      220.44     52.35 o 
  -6   7   3      755.01      959.73     81.44 o 
  -5   7   3        4.40       39.69     38.49 o 
  -4   7   3       14.81        8.35      5.85 o 
  -3   7   3     4971.94     5228.06    114.52 o 
  -2   7   3      961.68     1102.41     40.07 o 
  -1   7   3       92.23      127.76     37.95 o 
   0   7   3     4966.71     4825.83    179.61 o 
   1   7   3      913.15     1060.88     46.56 o 
   2   7   3       78.57       47.19     17.45 o 
   3   7   3     2335.31     1839.24     93.04 o 
   4   7   3      545.67      545.71     75.46 o 
   5   7   3      128.87      130.76     29.82 o 
   6   7   3      425.77      609.05     50.00 o 
   7   7   3      232.76      293.25     47.24 o 
   8   7   3        0.55       -5.70     10.44 o 
   9   7   3       17.92       18.42     31.04 o 
  10   7   3        3.83       17.36     16.10 o 
  11   7   3      266.96      162.95     45.06 o 
  12   7   3        9.61        6.67     21.10 o 
 -10   8   3       14.78       66.40     59.08 o 
  -9   8   3       99.11       48.47     59.18 o 
  -8   8   3       73.78       92.46     49.44 o 
  -7   8   3     2938.10     3896.60    168.06 o 
  -6   8   3        2.70        5.32     44.47 o 
  -5   8   3      372.82      499.94     71.36 o 
  -4   8   3      276.96      232.72     45.26 o 
  -3   8   3      209.51      200.45     23.15 o 
  -2   8   3      292.74      292.57     52.98 o 
  -1   8   3      902.84      993.44     54.46 o 
   0   8   3      294.52      272.76     34.42 o 
   1   8   3      814.46      987.52     43.69 o 
   2   8   3     3485.02     3293.91     93.30 o 
   3   8   3       75.70       67.84     22.51 o 
   4   8   3      116.30      117.62     31.71 o 
   5   8   3      192.19      137.57     38.16 o 
   6   8   3      114.17      163.92     49.54 o 
   7   8   3       36.80       56.95     39.46 o 
   8   8   3       18.75       30.64     33.16 o 
   9   8   3       36.76       51.97     39.87 o 
  10   8   3       44.42        6.31     31.16 o 
  11   8   3      126.42      113.64     38.77 o 
  12   8   3       21.48       29.42     42.55 o 
 -10   9   3       91.48      226.72     80.55 o 
  -9   9   3      121.46      196.83     73.79 o 
  -8   9   3      273.41      454.89     83.07 o 
  -7   9   3     1353.97     1492.86    139.79 o 
  -6   9   3        2.69       -5.27     53.88 o 
  -5   9   3      170.98      281.82     74.18 o 
  -4   9   3       74.64       74.37     40.84 o 
  -3   9   3       37.13       37.60     32.43 o 
  -2   9   3      865.02      896.11     57.60 o 
  -1   9   3       17.48       -2.39     28.43 o 
   0   9   3      644.60      625.22     55.08 o 
   1   9   3      217.76      283.75     41.84 o 
   2   9   3     1736.07     1645.74    123.43 o 
   3   9   3      304.06      455.86     29.00 o 
   4   9   3       39.50       37.15     29.74 o 
   5   9   3      593.39      716.34     61.03 o 
   6   9   3       35.02       43.85     33.53 o 
   7   9   3       83.35      117.60     61.63 o 
   8   9   3      145.53      110.54     54.21 o 
   9   9   3      150.21      117.30     56.89 o 
  10   9   3       86.54       86.75     46.34 o 
  11   9   3        1.39        4.17     33.82 o 
  12   9   3        1.03       15.39     43.05 o 
  -9  10   3       20.77       27.54     60.29 o 
  -8  10   3       24.58      124.20     76.52 o 
  -7  10   3      665.53      754.20    160.50 o 
  -6  10   3      116.95       92.44     66.90 o 
  -5  10   3       19.65       -7.91    127.83 o 
  -4  10   3        2.31       19.95     18.73 o 
  -3  10   3      589.24      561.49     92.55 o 
  -2  10   3      409.45      548.05     51.41 o 
  -1  10   3       51.93       31.37     31.75 o 
   0  10   3      104.99      123.39     33.35 o 
   1  10   3     2124.15     2335.96    185.12 o 
   2  10   3      434.78      498.02     37.26 o 
   3  10   3      158.84      161.53     26.41 o 
   4  10   3      338.02      308.17     57.98 o 
   5  10   3      104.53      153.01     43.18 o 
   6  10   3       49.25      -13.10     50.56 o 
   7  10   3      402.18      318.08    100.10 o 
   8  10   3        9.91        2.63     31.88 o 
   9  10   3        9.30       20.78     35.75 o 
  10  10   3        3.25       13.78     41.95 o 
  11  10   3      113.53       23.78     41.11 o 
  -9  11   3      152.63      340.91     97.10 o 
  -8  11   3       12.53       61.64     75.60 o 
  -7  11   3       11.04       25.64     81.66 o 
  -6  11   3       21.52       18.60     48.19 o 
  -5  11   3      128.39      122.87    131.97 o 
  -4  11   3     1331.80     1023.17    114.85 o 
  -3  11   3      230.12      248.53     72.95 o 
  -2  11   3      260.29      333.63     43.92 o 
  -1  11   3      735.20      700.59     59.22 o 
   0  11   3      202.50      265.62     39.87 o 
   1  11   3        0.97       18.52     36.49 o 
   2  11   3       55.95      111.22     35.07 o 
   3  11   3      447.81      554.52     71.83 o 
   4  11   3     2234.80     2643.29    662.65 o 
   5  11   3      418.83      410.73     60.90 o 
   6  11   3       80.84       57.88     47.03 o 
   7  11   3      513.58      553.13    104.13 o 
   8  11   3       18.69       11.11     31.27 o 
   9  11   3       16.13       46.21     44.93 o 
  10  11   3        0.03       12.56     38.14 o 
  11  11   3        5.10       29.69     46.99 o 
  -8  12   3       85.83      250.81     98.76 o 
  -7  12   3       15.00       -2.07     60.13 o 
  -6  12   3        6.18       99.62     98.12 o 
  -5  12   3      330.71      131.93    102.58 o 
  -4  12   3      117.99       69.45     37.14 o 
  -3  12   3      393.93      301.55     43.70 o 
  -2  12   3       34.80       36.40     34.50 o 
  -1  12   3        0.84        8.58     30.88 o 
   0  12   3       37.89      136.66     50.94 o 
   1  12   3       76.37       99.48     71.55 o 
   2  12   3      267.50      321.90    147.70 o 
   3  12   3        7.11      -35.84     40.65 o 
   4  12   3      644.88      763.96    118.04 o 
   5  12   3       28.67       35.99     40.03 o 
   6  12   3      465.87      624.76    152.07 o 
   7  12   3       41.01       10.77     32.64 o 
   8  12   3       29.96       30.53     41.47 o 
   9  12   3       10.68      -16.11     50.48 o 
  10  12   3       77.03       77.46     65.92 o 
  -5  13   3      203.15       42.28     22.19 o 
  -4  13   3        0.35        3.05     24.12 o 
  -3  13   3      138.70      128.86     38.72 o 
  -2  13   3       32.46       60.60     35.62 o 
  -1  13   3      196.89      276.13     52.13 o 
   0  13   3        0.45       28.82     34.23 o 
   1  13   3       81.96       59.59     44.29 o 
   2  13   3      313.84      335.44     53.04 o 
   3  13   3     1300.23     1877.15    115.09 o 
   4  13   3        0.59        8.74     39.20 o 
   5  13   3      155.26      154.98     58.19 o 
   6  13   3      318.80      220.88    115.38 o 
   7  13   3      172.41      150.55     59.59 o 
   8  13   3       23.29       33.58     45.76 o 
   9  13   3       31.55       53.08     62.53 o 
  -6  14   3       40.73       18.37     91.14 o 
  -5  14   3      175.00        2.73     57.86 o 
  -4  14   3       98.31       71.97     35.03 o 
  -3  14   3      396.94      281.14     83.23 o 
  -2  14   3       17.21       39.36     36.52 o 
  -1  14   3      207.55      160.60     52.81 o 
   0  14   3       38.79       28.63     39.17 o 
   1  14   3     1282.39     1857.38    153.82 o 
   2  14   3      430.85      511.40     87.50 o 
   3  14   3       37.88       46.36     26.97 o 
   4  14   3      413.00      602.55    225.93 o 
   5  14   3      207.24      154.40    128.62 o 
   6  14   3       60.64      118.83     59.17 o 
   7  14   3       17.86       11.54     42.78 o 
   8  14   3       33.72       78.46     43.36 o 
  -4  15   3      203.54      137.68     80.46 o 
  -3  15   3       11.13       25.65     39.26 o 
  -2  15   3        0.20       54.72     42.13 o 
  -1  15   3       53.49       18.83     40.78 o 
   0  15   3      102.30      103.54     54.06 o 
   1  15   3        0.29        4.98     44.52 o 
   2  15   3       25.13       43.09     61.49 o 
   3  15   3       71.09      107.35     38.64 o 
   4  15   3      148.08      183.46     73.00 o 
   5  15   3       49.69      -11.62     49.68 o 
   6  15   3       49.56      127.04     53.51 o 
   7  15   3        9.36      -11.66     60.60 o 
  -2  16   3       51.44       71.61     45.93 o 
  -1  16   3       77.82       81.78     64.65 o 
   0  16   3        0.24       29.78     44.64 o 
   1  16   3       19.74       41.11     62.07 o 
   2  16   3        1.16      -34.86     58.58 o 
   3  16   3      297.90      505.83    129.39 o 
   4  16   3        6.22       -3.56     41.63 o 
   5  16   3        2.91       24.29     61.49 o 
  -3 -14   4      148.93       81.43     55.56 o 
  -2 -14   4      119.51       80.39     40.18 o 
  -1 -14   4       72.92       38.25     35.03 o 
   0 -14   4       10.12        3.84     29.08 o 
   1 -14   4      120.03      116.08     54.28 o 
   2 -14   4        9.75      -18.42     38.20 o 
   3 -14   4       56.19      110.02     38.88 o 
  -5 -13   4      101.94      132.24     73.94 o 
  -4 -13   4       83.95       76.83     41.07 o 
  -3 -13   4      224.98      190.83     96.69 o 
  -2 -13   4        6.72       41.88     32.28 o 
  -1 -13   4       75.87       72.41     35.35 o 
   0 -13   4        4.91       12.88     31.30 o 
   1 -13   4      811.31      779.48    113.90 o 
   2 -13   4       29.91       59.24     37.93 o 
   3 -13   4       28.75       34.47     33.54 o 
   4 -13   4        4.50       10.54     33.79 o 
   5 -13   4      271.56      303.12    103.95 o 
  -7 -12   4       26.65       80.03     42.67 o 
  -6 -12   4        8.44       53.50     33.26 o 
  -5 -12   4      185.02       93.78     57.36 o 
  -4 -12   4       19.50       36.32     36.16 o 
  -3 -12   4       61.84       80.27     44.92 o 
  -2 -12   4      178.47      110.95     43.18 o 
  -1 -12   4      148.74      139.15     45.32 o 
   0 -12   4       59.96       78.07     33.32 o 
   1 -12   4        0.76       -0.29     25.77 o 
   2 -12   4        6.45       12.92     25.61 o 
   3 -12   4      421.68      544.65     85.80 o 
   4 -12   4       32.51       43.01     34.25 o 
   5 -12   4        4.47       -1.12     29.55 o 
   6 -12   4       22.36      -32.49     32.49 o 
   7 -12   4       37.47        7.56     36.25 o 
  -8 -11   4        2.28       18.34     76.80 o 
  -7 -11   4       66.32       53.90     38.07 o 
  -6 -11   4      635.37      457.65    158.94 o 
  -5 -11   4        2.51      -14.65     34.24 o 
  -4 -11   4       80.71       40.65     48.52 o 
  -3 -11   4       36.45       84.85     59.17 o 
  -2 -11   4      155.13       77.75     28.82 o 
  -1 -11   4        2.01       38.48     30.89 o 
   0 -11   4       34.08       42.75     29.92 o 
   1 -11   4      100.13      111.74     39.41 o 
   2 -11   4     1351.54     1656.47     82.07 o 
   3 -11   4       30.38       66.75     32.48 o 
   4 -11   4      324.33      449.11     64.89 o 
   5 -11   4      206.97      218.16     58.96 o 
   6 -11   4       38.35       35.34     43.65 o 
   7 -11   4       43.29        4.98     33.02 o 
   8 -11   4       20.74       32.85     39.11 o 
  -8 -10   4       13.32       24.02     22.93 o 
  -7 -10   4       85.02       21.39     24.79 o 
  -6 -10   4      203.79      142.94     63.44 o 
  -5 -10   4       15.35       17.32     28.03 o 
  -4 -10   4       70.07      102.08     31.55 o 
  -3 -10   4      223.07      168.97     39.02 o 
  -2 -10   4      440.15      514.06     81.08 o 
  -1 -10   4       33.85       12.17     24.60 o 
   0 -10   4      368.79      316.33     40.24 o 
   1 -10   4      211.38      170.39     41.21 o 
   2 -10   4       20.53        7.62     23.45 o 
   3 -10   4      706.84      853.49     57.96 o 
   4 -10   4       54.89       50.62     33.50 o 
   5 -10   4      617.78      743.78     80.47 o 
   6 -10   4       65.03       87.61     57.72 o 
   7 -10   4       45.09       -1.00     31.94 o 
   8 -10   4       67.44       33.99     39.44 o 
   9 -10   4      141.76      114.86     56.11 o 
  -9  -9   4       46.33      -17.51     31.92 o 
  -8  -9   4       11.16       24.43     26.75 o 
  -7  -9   4        7.11       26.77     29.84 o 
  -6  -9   4        2.10       25.67     30.69 o 
  -5  -9   4        0.59       39.04     34.57 o 
  -4  -9   4      343.23      296.98     52.31 o 
  -3  -9   4       69.26       50.87     26.92 o 
  -2  -9   4      545.12      582.43     51.45 o 
  -1  -9   4      206.94      245.22     35.30 o 
   0  -9   4      110.51      135.59     28.25 o 
   1  -9   4      100.08       96.10     30.98 o 
   2  -9   4        1.89       36.92     26.42 o 
   3  -9   4     2777.87     3185.49     98.35 o 
   4  -9   4      829.95      835.95     58.97 o 
   5  -9   4       20.56        2.59     20.45 o 
   6  -9   4      271.12      272.72     37.13 o 
   7  -9   4      631.77      470.67    115.43 o 
   8  -9   4      214.92       77.09     52.73 o 
   9  -9   4        5.75      -28.69     50.23 o 
  10  -9   4       85.35       19.13     75.59 o 
 -10  -8   4       16.30       26.88     34.50 o 
  -9  -8   4        8.96      -20.27     45.23 o 
  -8  -8   4      487.87      896.85    250.80 o 
  -7  -8   4      188.74      111.71     50.86 o 
  -6  -8   4      453.25      349.16     56.26 o 
  -5  -8   4      107.52       91.77     24.18 o 
  -4  -8   4     1386.28     1486.77    189.24 o 
  -3  -8   4       65.51      103.16     29.19 o 
  -2  -8   4      432.84      365.27     34.48 o 
  -1  -8   4       20.43       24.58     20.33 o 
   0  -8   4     2401.59     2714.24     75.82 o 
   1  -8   4      201.28      225.10     34.70 o 
   2  -8   4        0.56       -0.56     17.51 o 
   3  -8   4        5.57       10.29     21.25 o 
   4  -8   4       59.50      107.53     28.84 o 
   5  -8   4      997.82     1098.17     54.03 o 
   6  -8   4     1053.68     1071.03     82.97 o 
   7  -8   4      368.44      370.13     64.79 o 
   8  -8   4       14.50       -3.89     17.76 o 
   9  -8   4        1.00       -6.40     34.77 o 
  10  -8   4        2.35       36.72     44.05 o 
 -10  -7   4        6.30       50.81     44.47 o 
  -9  -7   4      110.16      108.36    121.68 o 
  -8  -7   4      170.55       74.10    139.07 o 
  -7  -7   4       20.80       22.86     16.65 o 
  -6  -7   4      595.34      659.14    100.84 o 
  -5  -7   4      148.45      119.85     22.13 o 
  -4  -7   4      106.63       92.85     21.32 o 
  -3  -7   4      993.99      916.40     65.70 o 
  -2  -7   4      506.78      668.08     42.86 o 
  -1  -7   4      117.98      137.18     22.22 o 
   0  -7   4      114.00      144.44     25.98 o 
   1  -7   4     2188.48     2314.99     68.41 o 
   2  -7   4      541.55      523.33     40.38 o 
   3  -7   4     1365.71     1535.53     65.31 o 
   4  -7   4     1745.58     1919.42     60.51 o 
   5  -7   4       48.12       63.71     20.86 o 
   6  -7   4     1436.68     1339.68     63.63 o 
   7  -7   4      740.86      758.24     87.95 o 
   8  -7   4       11.68       51.27     26.24 o 
   9  -7   4      225.35      224.14     54.48 o 
  10  -7   4      126.19      129.03     51.53 o 
  11  -7   4       37.35       30.34     60.71 o 
 -11  -6   4       24.59       70.88     43.12 o 
 -10  -6   4        1.66       24.61     50.65 o 
  -9  -6   4        1.58        1.39     70.81 o 
  -8  -6   4       32.46       39.18     47.27 o 
  -7  -6   4      681.76      971.56    146.04 o 
  -6  -6   4      162.15      141.07     35.99 o 
  -5  -6   4      221.79      194.09     27.22 o 
  -4  -6   4       20.41       12.35     16.14 o 
  -3  -6   4       77.41      107.29     20.46 o 
  -2  -6   4       40.88       65.51     16.72 o 
  -1  -6   4      311.95      224.24     25.94 o 
   0  -6   4       51.70       69.25     20.79 o 
   1  -6   4       12.48       11.33     16.51 o 
   2  -6   4      584.48      602.72     32.32 o 
   3  -6   4      556.60      526.57     33.12 o 
   4  -6   4      131.96      137.22     22.70 o 
   5  -6   4      618.28      647.39     38.71 o 
   6  -6   4     1314.58     1271.82     52.78 o 
   7  -6   4      674.46      829.13     55.56 o 
   8  -6   4       14.00       -5.72     19.88 o 
   9  -6   4      286.44      354.87     69.13 o 
  10  -6   4        2.67       -0.45     15.33 o 
  11  -6   4        9.34       -3.53     33.04 o 
  12  -6   4      119.78       61.40     84.20 o 
 -11  -5   4       16.73        8.09     38.99 o 
 -10  -5   4       14.94       16.00     37.10 o 
  -9  -5   4      241.45      307.83     62.72 o 
  -8  -5   4      136.35      199.24     63.24 o 
  -7  -5   4      540.62      616.21     81.51 o 
  -6  -5   4      202.33      195.74     42.44 o 
  -5  -5   4        0.99       17.44     12.32 o 
  -4  -5   4     1763.13     1733.25     61.28 o 
  -3  -5   4      786.15      884.03     31.81 o 
  -2  -5   4      189.64      223.83     20.73 o 
  -1  -5   4      395.93      533.67     34.95 o 
   0  -5   4       23.73       17.02     15.06 o 
   1  -5   4      942.13      927.24     38.47 o 
   2  -5   4        0.51       16.53     15.31 o 
   3  -5   4     1610.03     1420.39     43.70 o 
   4  -5   4     1917.11     2049.46     50.28 o 
   5  -5   4       44.98       65.35     21.10 o 
   6  -5   4      804.53      943.97     41.75 o 
   7  -5   4      388.86      431.63     31.85 o 
   8  -5   4      352.72      340.33     50.14 o 
   9  -5   4      115.27      130.15     40.58 o 
  10  -5   4      210.41       37.37     21.27 o 
  11  -5   4      155.75      144.79     92.58 o 
  12  -5   4        8.20      -19.16     40.78 o 
 -11  -4   4      269.19      322.98     99.52 o 
 -10  -4   4      201.07      188.22     52.88 o 
  -9  -4   4      364.34      564.34    146.86 o 
  -8  -4   4        0.01      -19.24     43.21 o 
  -7  -4   4      207.09      227.02     46.27 o 
  -6  -4   4     1807.52     2229.21    171.47 o 
  -5  -4   4      457.61      378.48    139.97 o 
  -4  -4   4      608.97      587.78     42.49 o 
  -3  -4   4      664.32      530.32     23.32 o 
  -2  -4   4       45.79       47.75     12.30 o 
  -1  -4   4       20.86       24.14     15.55 o 
   0  -4   4     1081.30     1278.67     45.65 o 
   1  -4   4      419.92      251.90     27.33 o 
   2  -4   4       37.72       49.56     16.29 o 
   3  -4   4      107.52       88.08     16.21 o 
   4  -4   4      714.59      658.83     29.45 o 
   5  -4   4     1007.65     1033.50     39.97 o 
   6  -4   4     3146.82     3350.52     72.83 o 
   7  -4   4      563.40      557.43     35.58 o 
   8  -4   4        1.49        4.46     16.29 o 
   9  -4   4        7.33       16.14     16.52 o 
  10  -4   4       85.82       67.73     39.07 o 
  11  -4   4      240.19      294.76    110.33 o 
  12  -4   4      163.89      112.93     60.59 o 
 -12  -3   4       28.68       30.46     61.65 o 
 -11  -3   4        7.40       -6.94     33.04 o 
 -10  -3   4        0.06        1.66     30.17 o 
  -9  -3   4      410.13      392.34    147.81 o 
  -8  -3   4      116.16      142.85     62.12 o 
  -7  -3   4      162.37      202.98     52.90 o 
  -6  -3   4      645.19      692.32     47.66 o 
  -5  -3   4     2780.10     3241.25     91.64 o 
  -4  -3   4       19.31       45.22     20.70 o 
  -3  -3   4     2282.24     2273.15     34.96 o 
  -2  -3   4      204.93      297.05     18.67 o 
  -1  -3   4     2030.23     1568.43     39.00 o 
   0  -3   4     2423.76     2353.09     55.77 o 
   1  -3   4      585.22      615.24     27.75 o 
   2  -3   4     1046.89      944.24     30.96 o 
   3  -3   4     4948.47     4373.02     69.52 o 
   4  -3   4      108.53       82.36     15.25 o 
   5  -3   4      808.77      841.68     34.38 o 
   6  -3   4      314.76      351.43     26.05 o 
   7  -3   4      144.66      166.41     21.71 o 
   8  -3   4      237.89      297.56     29.29 o 
   9  -3   4      284.83      329.90     36.82 o 
  10  -3   4        5.20       16.85     19.69 o 
  11  -3   4       63.51       38.40     22.31 o 
  12  -3   4        0.80       11.79     38.35 o 
  13  -3   4      145.87      154.52     83.81 o 
 -12  -2   4        2.39       32.69     37.87 o 
 -11  -2   4      121.48      155.24     49.74 o 
 -10  -2   4       66.24       45.14     31.74 o 
  -9  -2   4        9.85       11.01      7.15 o 
  -8  -2   4      391.35      405.62     94.84 o 
  -7  -2   4      286.01      369.95     88.47 o 
  -6  -2   4      117.68      132.38     29.20 o 
  -5  -2   4      101.58       69.49     24.34 o 
  -4  -2   4     1948.16     2046.78     62.59 o 
  -3  -2   4      719.07      699.13     36.68 o 
  -2  -2   4     6259.80     6235.93     91.93 o 
  -1  -2   4        8.44       17.55     11.20 o 
   0  -2   4      119.71       80.22     17.03 o 
   1  -2   4     7427.54     5566.20     92.65 o 
   2  -2   4     7303.11     6268.16     89.68 o 
   3  -2   4       26.23       27.68     13.32 o 
   4  -2   4      517.71      425.52     18.37 o 
   5  -2   4     1764.76     1857.37     38.53 o 
   6  -2   4     3322.41     3508.77     65.29 o 
   7  -2   4      159.08      238.66     24.25 o 
   8  -2   4       10.98       -0.26     16.33 o 
   9  -2   4      159.43      188.41     29.79 o 
  10  -2   4      577.46      685.57     58.03 o 
  11  -2   4        0.24       -3.17     26.39 o 
  12  -2   4      193.48      151.82    102.95 o 
  13  -2   4        9.40       44.47     39.86 o 
 -12  -1   4        9.27      -24.73     53.51 o 
 -11  -1   4      389.09      409.18    116.60 o 
 -10  -1   4       47.76       15.15     14.25 o 
  -9  -1   4       10.48      -13.08     13.08 o 
  -8  -1   4       16.71        3.39     11.80 o 
  -7  -1   4      348.03      329.60     48.86 o 
  -6  -1   4      393.20      462.86     40.59 o 
  -5  -1   4      324.67      358.98     40.79 o 
  -4  -1   4      456.38      395.93     31.02 o 
  -3  -1   4     3707.13     3489.86     83.80 o 
  -2  -1   4     1662.52     1740.87     26.38 o 
  -1  -1   4     5324.49     5152.60     70.59 o 
   0  -1   4      287.60      333.75     19.96 o 
   1  -1   4      200.88      151.30     16.83 o 
   2  -1   4     3067.85     3039.45     54.94 o 
   3  -1   4      127.91      169.98     11.47 o 
   4  -1   4    12616.18    11411.34    141.11 o 
   5  -1   4     2547.39     2648.68     47.83 o 
   6  -1   4       99.28       87.22     15.03 o 
   7  -1   4       38.79       28.11     17.26 o 
   8  -1   4      141.17      161.42     27.57 o 
   9  -1   4       65.86       84.45     33.10 o 
  10  -1   4       13.90       30.39     28.30 o 
  11  -1   4      124.29       96.35     34.41 o 
  12  -1   4      122.53      134.01     44.02 o 
  13  -1   4        8.26       13.60     23.27 o 
 -12   0   4       48.80       48.68     59.71 o 
 -11   0   4       92.44       64.78     22.50 o 
 -10   0   4      257.89      246.40     48.55 o 
  -9   0   4      877.19      961.05     92.54 o 
  -8   0   4      288.53      265.57     29.79 o 
  -7   0   4      227.09      277.85     25.13 o 
  -6   0   4      794.03      919.68     50.90 o 
  -5   0   4     2603.78     2712.66     49.94 o 
  -4   0   4     8606.75     9151.93    140.53 o 
  -3   0   4      305.52      193.84     11.75 o 
  -2   0   4      345.95      408.79     13.95 o 
  -1   0   4   113263.69   100490.39   1710.49 o 
   0   0   4     2872.03     2532.63     44.90 o 
   1   0   4      151.31      235.52     19.26 o 
   2   0   4     2639.30     2004.83     36.68 o 
   3   0   4     6020.95     4762.62     82.96 o 
   4   0   4     1961.79     1610.64     59.88 o 
   5   0   4      993.38      943.60     20.83 o 
   6   0   4      965.78      871.43     24.73 o 
   7   0   4        0.28       14.05     12.99 o 
   8   0   4     2987.79     3723.09     94.89 o 
   9   0   4       11.51       33.61     22.59 o 
  10   0   4       78.86       71.73     43.53 o 
  11   0   4       61.18       48.40     43.97 o 
  12   0   4       67.16      104.94     42.77 o 
  13   0   4       67.18       78.13     34.25 o 
 -12   1   4       92.63       46.16     64.81 o 
 -11   1   4       93.78       91.81     26.65 o 
 -10   1   4       16.23       39.27     19.79 o 
  -9   1   4       12.78       -0.09     17.68 o 
  -8   1   4      280.21      349.14     36.12 o 
  -7   1   4     1596.57     1744.88     62.27 o 
  -6   1   4      840.19      926.06     37.56 o 
  -5   1   4       96.48       97.72     13.56 o 
  -4   1   4      100.18       91.49     14.80 o 
  -3   1   4     1585.56     1400.03     36.32 o 
  -2   1   4     2693.40     2580.81     36.92 o 
  -1   1   4    16538.07    13825.46    158.01 o 
   0   1   4     1995.22     1882.78     40.05 o 
   1   1   4     4882.35     4108.03     70.12 o 
   2   1   4       65.61       85.88     12.51 o 
   3   1   4     3950.77     3599.81     66.62 o 
   4   1   4     1619.01     1553.86     27.67 o 
   5   1   4     1224.05     1190.96     23.34 o 
   6   1   4     1342.77     1207.98     29.50 o 
   7   1   4       77.74      127.17     19.32 o 
   8   1   4      657.17      825.65     68.55 o 
   9   1   4      168.85      194.63     39.33 o 
  10   1   4     1027.32     1464.26     67.09 o 
  11   1   4        0.21        4.48     26.63 o 
  12   1   4        9.93      -12.24     28.53 o 
  13   1   4       32.41       46.03     34.88 o 
 -12   2   4        9.07        2.00    101.07 o 
 -11   2   4        0.15        2.10     24.09 o 
 -10   2   4      106.29       71.96     32.69 o 
  -9   2   4       54.21       47.75     26.30 o 
  -8   2   4      263.45      216.24     27.24 o 
  -7   2   4      593.68      569.79     37.92 o 
  -6   2   4      506.30      597.20     29.77 o 
  -5   2   4       21.00       21.53     14.07 o 
  -4   2   4      634.57      542.78     32.91 o 
  -3   2   4     1913.78     1675.55     36.29 o 
  -2   2   4      178.52      173.90     13.46 o 
  -1   2   4    13900.31    11838.43    138.54 o 
   0   2   4    17950.88    14875.33    180.66 o 
   1   2   4     1033.78      664.69     25.21 o 
   2   2   4    18357.88    15556.55    181.65 o 
   3   2   4    10115.59     8769.75    112.32 o 
   4   2   4        3.69       28.71      8.29 o 
   5   2   4      139.80      187.11     16.40 o 
   6   2   4       45.39       89.22     16.85 o 
   7   2   4      378.12      415.46     33.74 o 
   8   2   4     1447.51     1880.92     63.39 o 
   9   2   4      327.61      370.61     88.01 o 
  10   2   4       61.27       26.05     27.42 o 
  11   2   4       23.32        2.11     27.58 o 
  12   2   4      375.75      410.55    171.06 o 
  13   2   4        5.74       23.03     29.87 o 
 -12   3   4      128.12      182.04     90.64 o 
 -11   3   4       60.87       29.79     20.70 o 
 -10   3   4      115.33       64.29     20.51 o 
  -9   3   4      399.68      190.44     76.23 o 
  -8   3   4     1719.18     1292.85    276.56 o 
  -7   3   4      146.74      123.68     26.94 o 
  -6   3   4      492.65      516.40     43.01 o 
  -5   3   4     3196.44     3360.11     64.63 o 
  -4   3   4       29.26       39.93     11.08 o 
  -3   3   4     2811.51     2452.51     47.79 o 
  -2   3   4      576.32      443.65     17.43 o 
  -1   3   4     4094.13     3266.86     55.39 o 
   0   3   4      421.77      503.53     21.15 o 
   1   3   4    11400.12     9953.58    134.38 o 
   2   3   4     3202.26     2754.43     43.31 o 
   3   3   4       49.69      115.76     12.92 o 
   4   3   4      292.79      266.93     17.74 o 
   5   3   4      452.89      446.66     22.90 o 
   6   3   4      283.14      287.97     23.41 o 
   7   3   4      405.89      546.90     29.23 o 
   8   3   4      140.45      220.01     28.83 o 
   9   3   4      717.70     1028.56    165.87 o 
  10   3   4      138.05      203.47     56.02 o 
  11   3   4       40.39        4.97     23.68 o 
  12   3   4      172.15      230.35     74.72 o 
  13   3   4       42.78       50.03     35.86 o 
 -11   4   4       70.97      122.58     59.90 o 
 -10   4   4       29.62       45.32     39.57 o 
  -9   4   4      236.58      297.86     64.69 o 
  -8   4   4       77.81       46.55     11.07 o 
  -7   4   4     1898.67     2223.24     92.89 o 
  -6   4   4       30.03       38.19     10.52 o 
  -5   4   4      129.87      141.02     13.43 o 
  -4   4   4     1746.26     1570.98     33.19 o 
  -3   4   4      555.76      664.54     25.52 o 
  -2   4   4        2.94        3.09      8.96 o 
  -1   4   4       17.71       64.55     14.73 o 
   0   4   4     1996.52     1735.28     41.41 o 
   1   4   4     4695.86     4228.48     69.94 o 
   2   4   4      467.96      620.99     22.90 o 
   3   4   4     8142.07     7788.84     98.99 o 
   4   4   4        9.87       12.12     10.66 o 
   5   4   4     1281.97     1405.53     36.13 o 
   6   4   4      676.35      830.17     31.37 o 
   7   4   4     1406.47     1520.57     64.32 o 
   8   4   4      211.55      245.75     31.76 o 
   9   4   4      323.73      377.41     42.79 o 
  10   4   4       37.85       46.15     32.90 o 
  11   4   4      143.78      160.80     73.87 o 
  12   4   4      163.64      203.02     57.83 o 
  13   4   4        0.67       -0.73     26.88 o 
 -11   5   4       24.56       66.60     51.43 o 
 -10   5   4      268.47      258.34     76.25 o 
  -9   5   4        9.96       15.12     33.25 o 
  -8   5   4        0.63       48.93     38.04 o 
  -7   5   4     1174.93     1565.76     85.88 o 
  -6   5   4      832.73     1036.50     65.13 o 
  -5   5   4       34.41       28.62     10.57 o 
  -4   5   4      744.10      867.25     24.57 o 
  -3   5   4     2743.17     2512.75     47.29 o 
  -2   5   4     1032.99      905.47     33.75 o 
  -1   5   4      113.45      135.96     18.28 o 
   0   5   4        9.26      -15.37     15.37 o 
   1   5   4       59.05       17.94     12.73 o 
   2   5   4        0.54       -5.80     11.45 o 
   3   5   4        6.06        3.92      6.50 o 
   4   5   4    14001.09    13879.61    179.63 o 
   5   5   4      694.87      858.35     27.29 o 
   6   5   4      146.35      162.20     19.26 o 
   7   5   4      517.55      698.04     32.02 o 
   8   5   4       32.90       50.78     24.44 o 
   9   5   4      119.86      143.31     96.37 o 
  10   5   4      287.50       99.28     73.57 o 
  11   5   4      291.00      293.25    114.12 o 
  12   5   4       77.80      170.25     71.07 o 
  13   5   4       24.24       56.80     44.60 o 
 -11   6   4        8.22      -17.14     41.63 o 
 -10   6   4       31.06       36.18     41.99 o 
  -9   6   4      222.23      305.36     60.53 o 
  -8   6   4       15.57       26.65     35.38 o 
  -7   6   4      399.62      498.54     59.41 o 
  -6   6   4      758.22      666.27     60.71 o 
  -5   6   4      560.50      566.51     51.56 o 
  -4   6   4      332.12      326.43     24.64 o 
  -3   6   4      235.92      218.56     19.45 o 
  -2   6   4     1415.26     1477.85     46.12 o 
  -1   6   4     2363.01     2367.41     56.75 o 
   0   6   4     1026.81      933.20     40.98 o 
   1   6   4     1281.84     1166.90     38.04 o 
   2   6   4       16.51        4.18     12.07 o 
   3   6   4       12.12       31.90      9.32 o 
   4   6   4     1483.63     1645.84     59.13 o 
   5   6   4     6493.05     7343.27    195.46 o 
   6   6   4      428.57      591.55     35.00 o 
   7   6   4       53.64       48.57     13.56 o 
   8   6   4        1.18      -13.52     13.52 o 
   9   6   4      508.33      689.34     64.35 o 
  10   6   4       91.32       62.44     36.74 o 
  11   6   4      130.48      190.12     98.40 o 
  12   6   4       44.59       44.17     42.28 o 
  13   6   4       79.29       83.50     92.00 o 
 -11   7   4      223.44      262.93     95.52 o 
 -10   7   4       35.19        3.81     47.05 o 
  -9   7   4        6.33       -0.46     32.28 o 
  -8   7   4       47.73       41.76     45.24 o 
  -7   7   4      139.88      209.69     57.17 o 
  -6   7   4       43.95       27.88     32.20 o 
  -5   7   4       69.15       82.54     42.77 o 
  -4   7   4      657.80      591.33     22.72 o 
  -3   7   4     1577.23     1745.56     52.77 o 
  -2   7   4      450.46      554.25     32.43 o 
  -1   7   4      292.33      357.20     30.06 o 
   0   7   4     1116.33     1117.17     53.22 o 
   1   7   4        6.44        4.65     19.74 o 
   2   7   4     1177.45      969.09     38.22 o 
   3   7   4      611.80      597.58     30.96 o 
   4   7   4     1865.55     1977.20     98.06 o 
   5   7   4      504.13      538.43     46.36 o 
   6   7   4     1298.48     1480.47     81.49 o 
   7   7   4      497.35      425.98    140.00 o 
   8   7   4       10.08       22.20     11.38 o 
   9   7   4        9.38       62.72     38.95 o 
  10   7   4       65.37       68.20     36.57 o 
  11   7   4      388.10      321.58    150.56 o 
  12   7   4        0.12       19.41     32.31 o 
  13   7   4        9.17       50.34     47.14 o 
 -10   8   4       22.62       67.77     52.19 o 
  -9   8   4      159.92      119.56     52.16 o 
  -8   8   4       44.78       83.70     46.01 o 
  -7   8   4        2.14       -0.93     41.99 o 
  -6   8   4       72.49      164.31     49.68 o 
  -5   8   4      403.40      425.62     58.78 o 
  -4   8   4     1752.68     2031.78     60.87 o 
  -3   8   4       37.27       76.13     20.14 o 
  -2   8   4     1820.43     1537.20     77.29 o 
  -1   8   4       38.28       33.20     19.74 o 
   0   8   4     4601.49     4910.54    129.66 o 
   1   8   4       15.58       11.43     17.54 o 
   2   8   4       38.99       23.06     16.93 o 
   3   8   4       14.59       -8.69     20.46 o 
   4   8   4     2200.62     1986.68     92.41 o 
   5   8   4      139.93      208.56     44.93 o 
   6   8   4       82.35       38.50     30.40 o 
   7   8   4       41.52       21.40     34.01 o 
   8   8   4      197.76      241.62     77.42 o 
   9   8   4        0.21        7.26     31.71 o 
  10   8   4       64.36       38.45     38.82 o 
  11   8   4        2.28        1.31     12.21 o 
  12   8   4       15.83      -19.03     41.66 o 
 -10   9   4        0.56      -60.22     64.01 o 
  -9   9   4      236.52      290.82     88.30 o 
  -8   9   4      406.21      485.09     89.02 o 
  -7   9   4        2.61      -12.77     42.34 o 
  -6   9   4       34.68       53.69     48.95 o 
  -5   9   4      110.08       12.81     34.91 o 
  -4   9   4        2.99        8.54     13.69 o 
  -3   9   4     1034.96     1146.92     61.68 o 
  -2   9   4      343.13      396.61     41.03 o 
  -1   9   4     1122.58     1113.41     92.29 o 
   0   9   4      751.95      749.63     87.76 o 
   1   9   4       49.49       58.91     24.15 o 
   2   9   4     1389.04     1682.36     97.26 o 
   3   9   4      193.98      142.66     27.74 o 
   4   9   4      329.03      363.82     53.66 o 
   5   9   4        4.14        7.53     27.11 o 
   6   9   4      402.63      371.40     53.18 o 
   7   9   4      295.01      444.76     82.79 o 
   8   9   4        1.05       15.52     32.67 o 
   9   9   4      239.96      220.64     81.93 o 
  10   9   4       44.98       63.11     49.87 o 
  11   9   4        1.12      -15.11     40.22 o 
  12   9   4       11.47       -3.83     44.72 o 
  -9  10   4      298.28      545.65    110.75 o 
  -8  10   4       42.95      100.16     75.50 o 
  -7  10   4      877.66     1141.26    173.16 o 
  -6  10   4        2.88       86.60     77.36 o 
  -5  10   4      691.01      860.47     98.35 o 
  -4  10   4       57.23       23.68     26.81 o 
  -3  10   4       14.09       75.73     39.10 o 
  -2  10   4      709.15      739.90     65.56 o 
  -1  10   4      514.43      664.37     57.17 o 
   0  10   4      384.31      453.91     60.85 o 
   1  10   4       15.12       10.00     41.85 o 
   2  10   4     2887.07     3103.97    114.70 o 
   3  10   4        6.28       -6.03     15.18 o 
   4  10   4       22.13       -5.99     35.28 o 
   5  10   4        0.26       49.07     39.47 o 
   6  10   4      398.57      489.47     65.82 o 
   7  10   4       89.95       74.21     40.68 o 
   8  10   4       46.86      -13.39     34.50 o 
   9  10   4      291.68      151.98     73.56 o 
  10  10   4      203.00      139.28     72.03 o 
  11  10   4       99.85        6.28     62.50 o 
  -9  11   4       83.55      -21.54    129.26 o 
  -8  11   4       59.66      127.16     81.93 o 
  -7  11   4       43.87       14.10     74.39 o 
  -6  11   4      180.95      217.77    106.70 o 
  -5  11   4      142.05      146.75     76.88 o 
  -4  11   4      537.69      505.38     64.58 o 
  -3  11   4       86.53      123.12     33.62 o 
  -2  11   4       50.45       46.04     38.69 o 
  -1  11   4       22.25       45.50     42.06 o 
   0  11   4      454.61      367.74     61.77 o 
   1  11   4       26.80      -11.45     62.73 o 
   2  11   4      311.23      315.46     40.88 o 
   3  11   4       23.86      -59.55     97.89 o 
   4  11   4      828.55      909.08     86.14 o 
   5  11   4        2.20       29.55     47.20 o 
   6  11   4       73.38      168.33     92.95 o 
   7  11   4       37.35       18.13     35.57 o 
   8  11   4      298.65      270.76    159.54 o 
   9  11   4       65.72       27.22     40.90 o 
  10  11   4       22.17       83.56     56.59 o 
  11  11   4        3.44      -26.97     46.69 o 
  -8  12   4       26.84       53.11     78.71 o 
  -7  12   4      104.97      111.40    132.26 o 
  -6  12   4        0.79       37.56    104.11 o 
  -5  12   4       15.66        8.59     17.18 o 
  -4  12   4      316.59      216.82     37.44 o 
  -3  12   4        5.42       54.43     40.35 o 
  -2  12   4        5.96      -24.74     40.70 o 
  -1  12   4       13.87       28.01     31.23 o 
   0  12   4        7.55       40.38     89.71 o 
   1  12   4        4.49      -27.51     96.55 o 
   2  12   4      384.44      380.43    103.00 o 
   3  12   4       24.97       84.41     58.91 o 
   4  12   4      169.89      187.28     57.92 o 
   5  12   4       22.60       44.74     44.24 o 
   6  12   4      299.71      235.42     70.39 o 
   7  12   4       74.10      105.06     96.04 o 
   8  12   4      137.75       84.92     56.29 o 
   9  12   4       55.57       11.03     42.28 o 
  10  12   4      155.83      185.67     68.54 o 
  -7  13   4       77.26      121.68     81.63 o 
  -5  13   4      340.25      171.99    220.37 o 
  -4  13   4       19.14      -18.07     33.67 o 
  -3  13   4      157.67      127.12     38.71 o 
  -2  13   4       13.37       14.31     30.12 o 
  -1  13   4      537.29      575.38     81.72 o 
   0  13   4        3.63       32.09    113.24 o 
   1  13   4      402.47      446.25     72.79 o 
   2  13   4       36.45       -2.53     43.04 o 
   3  13   4      434.09      498.52     46.21 o 
   4  13   4      149.17      149.26     55.52 o 
   5  13   4        0.30       32.08     43.33 o 
   6  13   4      191.90      153.90     82.57 o 
   7  13   4       70.87        9.08     46.72 o 
   8  13   4        1.14       14.62     42.48 o 
   9  13   4       26.29       27.94     64.60 o 
  -6  14   4       12.24       28.84     96.83 o 
  -5  14   4        7.85      -63.08     70.84 o 
  -4  14   4      433.10      191.63     93.88 o 
  -3  14   4      600.01      458.03    129.24 o 
  -2  14   4      172.55      140.22     50.27 o 
  -1  14   4        9.70      -18.71     30.41 o 
   0  14   4      272.74      339.18    102.55 o 
   1  14   4       83.65      -50.18     82.10 o 
   2  14   4      589.98      859.93    173.74 o 
   3  14   4        2.48       22.14     56.76 o 
   4  14   4       81.72       70.62     47.21 o 
   5  14   4      180.07      162.30     64.04 o 
   6  14   4      146.51      129.32     78.31 o 
   7  14   4        8.66      -28.19     49.70 o 
   8  14   4       31.86        9.39     58.19 o 
  -4  15   4       21.51       19.84     24.84 o 
  -3  15   4      143.66       88.54     47.59 o 
  -2  15   4        1.06       -3.38     32.42 o 
  -1  15   4        0.43       -5.59     37.09 o 
   0  15   4       32.62       -3.84     44.21 o 
   1  15   4       49.67       53.37     78.03 o 
   2  15   4      133.34      183.46    116.60 o 
   3  15   4       15.53       -7.23     28.76 o 
   4  15   4      434.71      780.40    159.57 o 
   5  15   4      344.25      520.09    218.89 o 
   6  15   4       34.43       74.79     81.15 o 
   7  15   4       27.05      -16.84     71.11 o 
  -3  16   4        0.28      -17.91     84.67 o 
  -2  16   4       32.44      -13.09     42.48 o 
  -1  16   4       84.85      107.84     55.94 o 
   0  16   4       13.96       24.94     54.41 o 
   1  16   4       12.93       -1.84     86.24 o 
   2  16   4       17.86       59.78     80.28 o 
   3  16   4      415.29      572.86    210.19 o 
   4  16   4        0.20        8.27     53.50 o 
   5  16   4        0.50      -98.60    103.94 o 
  -1 -14   5       10.37       20.52     36.64 o 
   0 -14   5        0.48       41.45     35.85 o 
   1 -14   5       16.07       11.54     29.60 o 
  -4 -13   5        7.01       17.68     33.02 o 
  -3 -13   5      194.90      128.94     65.72 o 
  -2 -13   5       39.94       77.29     37.06 o 
  -1 -13   5        3.79       38.81     43.76 o 
   0 -13   5       17.08       12.32     44.63 o 
   1 -13   5       18.48       44.75     34.04 o 
   2 -13   5      145.86      208.16     46.92 o 
   3 -13   5        1.80      -33.80     47.38 o 
   4 -13   5       19.83       38.40     34.50 o 
   5 -13   5       88.18       70.56     61.75 o 
  -6 -12   5        0.24       50.49     35.17 o 
  -5 -12   5       19.05       33.71     41.72 o 
  -4 -12   5      238.49      176.41    123.15 o 
  -3 -12   5       56.27       24.37     45.64 o 
  -2 -12   5       68.38       88.00     37.33 o 
  -1 -12   5       27.51       32.69     40.32 o 
   0 -12   5      125.72      110.65     49.21 o 
   1 -12   5       18.82       27.29     34.50 o 
   2 -12   5       27.86       60.03     41.87 o 
   3 -12   5       27.72       23.47     31.97 o 
   4 -12   5      258.96      270.41     61.43 o 
   5 -12   5       25.09       24.41     32.93 o 
   6 -12   5       23.60       22.43     39.75 o 
  -7 -11   5       23.58       38.32     53.01 o 
  -6 -11   5      185.11      177.42    115.69 o 
  -5 -11   5       30.35       29.89     34.27 o 
  -4 -11   5       78.91       85.29     37.07 o 
  -3 -11   5      691.86      576.14    147.68 o 
  -2 -11   5      198.88      124.05     36.04 o 
  -1 -11   5      218.51      176.80     52.05 o 
   0 -11   5      122.50      135.05     38.91 o 
   1 -11   5       95.29      114.32     39.83 o 
   2 -11   5       21.17       89.46     40.97 o 
   3 -11   5      742.90      749.50     62.52 o 
   4 -11   5        3.69      -10.84     29.17 o 
   5 -11   5       49.07       31.32     33.50 o 
   6 -11   5       53.99       10.13     44.51 o 
   7 -11   5        7.27       22.29     42.22 o 
   8 -11   5       52.65       31.14     52.56 o 
  -8 -10   5        5.45       20.54     42.41 o 
  -7 -10   5       32.86        8.03     22.03 o 
  -6 -10   5       78.44       43.74     42.64 o 
  -5 -10   5       90.46       57.98     33.68 o 
  -4 -10   5        0.27      -13.09     24.45 o 
  -3 -10   5      243.35      264.92     44.01 o 
  -2 -10   5        0.24      -33.54     33.54 o 
  -1 -10   5      743.49      910.27     66.31 o 
   0 -10   5       49.85       19.29     24.75 o 
   1 -10   5      608.97      678.83     51.70 o 
   2 -10   5        3.97        4.31     25.64 o 
   3 -10   5      726.68      846.29     56.53 o 
   4 -10   5       53.64      110.13     35.58 o 
   5 -10   5       74.10       83.53     30.56 o 
   6 -10   5       22.37       15.55     29.07 o 
   7 -10   5      145.21       76.26     43.06 o 
   8 -10   5        1.16        6.43     35.13 o 
   9 -10   5       12.33      -18.64     40.97 o 
  -9  -9   5        5.70       64.95     65.98 o 
  -8  -9   5      128.27       98.94     75.21 o 
  -7  -9   5       79.49       24.17     23.64 o 
  -6  -9   5      108.90       46.50     30.28 o 
  -5  -9   5       17.61        6.48     21.88 o 
  -4  -9   5        5.16       -0.13     20.00 o 
  -3  -9   5      254.69      157.63     35.09 o 
  -2  -9   5      237.09      233.93     38.08 o 
  -1  -9   5      177.67      163.73     36.05 o 
   0  -9   5      118.07      120.90     31.52 o 
   1  -9   5      733.12      984.10     57.91 o 
   2  -9   5       13.59       20.48     25.94 o 
   3  -9   5      213.06      260.20     41.72 o 
   4  -9   5       74.75       77.03     29.91 o 
   5  -9   5     2103.85     2383.27     92.26 o 
   6  -9   5       67.32       81.12     34.61 o 
   7  -9   5        7.70        6.37     25.33 o 
   8  -9   5      339.17      170.09     55.92 o 
   9  -9   5       10.33      -17.45     39.82 o 
  -9  -8   5        0.11      102.27     62.15 o 
  -8  -8   5       12.48       49.34     46.94 o 
  -7  -8   5      110.45       45.25     24.94 o 
  -6  -8   5       74.85       65.22     25.18 o 
  -5  -8   5       14.08       -2.00     18.46 o 
  -4  -8   5      858.54      753.90    133.44 o 
  -3  -8   5        5.59       11.92     19.23 o 
  -2  -8   5      564.16      547.17     52.15 o 
  -1  -8   5      803.58      755.37     44.87 o 
   0  -8   5      323.05      269.92     50.00 o 
   1  -8   5      745.78      794.58     49.26 o 
   2  -8   5      144.10      208.03     35.36 o 
   3  -8   5       13.54       36.72     25.49 o 
   4  -8   5     1218.82     1244.85     76.58 o 
   5  -8   5     4267.71     4801.57    138.45 o 
   6  -8   5     1446.45     1509.30    102.40 o 
   7  -8   5      120.30      131.56     37.73 o 
   8  -8   5       26.39       -4.00     21.05 o 
   9  -8   5       84.89       51.64     23.29 o 
  10  -8   5       32.66      -13.37     38.83 o 
 -10  -7   5       12.18        4.44     40.21 o 
  -9  -7   5       10.93        1.36     84.01 o 
  -8  -7   5      425.45      392.60    256.74 o 
  -7  -7   5       10.63       -2.57     38.20 o 
  -6  -7   5       11.97       39.59     19.39 o 
  -5  -7   5      294.37      282.77     42.69 o 
  -4  -7   5      757.90      795.50     89.60 o 
  -3  -7   5      350.82      398.62     30.50 o 
  -2  -7   5      278.16      273.14     29.40 o 
  -1  -7   5      457.78      548.75     34.48 o 
   0  -7   5     1722.78     1982.99     72.10 o 
   1  -7   5       68.68      104.55     29.56 o 
   2  -7   5      134.85      153.96     28.30 o 
   3  -7   5      578.24      605.45     41.95 o 
   4  -7   5     1573.85     1650.95     62.62 o 
   5  -7   5        2.00       -3.98     21.30 o 
   6  -7   5      419.47      478.95     43.78 o 
   7  -7   5       95.82      147.11     33.37 o 
   8  -7   5        0.30       19.67     24.41 o 
   9  -7   5        0.14       13.05     21.04 o 
  10  -7   5        0.67       15.53     30.75 o 
  11  -7   5      166.62       60.79     43.25 o 
 -10  -6   5       29.51       78.76    124.50 o 
  -9  -6   5       66.47       56.62     56.63 o 
  -8  -6   5        4.12       16.77     43.26 o 
  -7  -6   5       31.88       66.39     40.42 o 
  -6  -6   5     1221.50     1727.33    116.41 o 
  -5  -6   5     1427.16     1873.83    125.69 o 
  -4  -6   5      115.47      105.93     17.85 o 
  -3  -6   5       59.54       86.92     19.01 o 
  -2  -6   5     1715.30     1652.89     51.38 o 
  -1  -6   5       79.00       85.11     21.48 o 
   0  -6   5      278.86      272.91     32.33 o 
   1  -6   5      214.05      298.87     30.50 o 
   2  -6   5      115.08      147.65     24.10 o 
   3  -6   5       58.50       68.11     21.65 o 
   4  -6   5      137.72      162.51     27.04 o 
   5  -6   5       58.32       44.46     26.40 o 
   6  -6   5      885.73      879.04     53.31 o 
   7  -6   5        3.29       20.14     24.90 o 
   8  -6   5       26.95       49.14     25.88 o 
   9  -6   5      203.56      156.84     46.65 o 
  10  -6   5       63.19       50.86     24.48 o 
  11  -6   5        6.06       21.81     33.74 o 
 -11  -5   5        5.57       40.63     41.65 o 
 -10  -5   5       18.31       16.20     43.33 o 
  -9  -5   5       22.65       25.38     52.90 o 
  -8  -5   5      154.25      145.45     71.50 o 
  -7  -5   5      369.29      452.08     54.36 o 
  -6  -5   5     1910.43     2347.93     98.89 o 
  -5  -5   5       86.39       67.58     13.47 o 
  -4  -5   5     1433.20     1573.32     93.96 o 
  -3  -5   5      105.88      119.79     17.36 o 
  -2  -5   5     3163.34     3352.30     76.63 o 
  -1  -5   5      252.47      217.62     25.44 o 
   0  -5   5     1913.28     1590.64     52.48 o 
   1  -5   5       35.66        2.51     12.88 o 
   2  -5   5     1418.31     1451.64     50.61 o 
   3  -5   5      247.63      246.92     24.44 o 
   4  -5   5      293.37      381.66     30.03 o 
   5  -5   5      402.52      497.44     38.61 o 
   6  -5   5     2893.70     3077.08    107.59 o 
   7  -5   5       17.86        2.53     24.77 o 
   8  -5   5      128.58       71.72     22.94 o 
   9  -5   5       54.11       62.82     21.54 o 
  10  -5   5       84.42      117.89     33.63 o 
  11  -5   5        2.01        0.84     29.88 o 
  12  -5   5       14.97       20.39     41.99 o 
 -11  -4   5      413.63      580.94    148.20 o 
 -10  -4   5       39.21       41.41     47.90 o 
  -9  -4   5       37.50       27.63     41.98 o 
  -8  -4   5       25.52      -27.26     33.57 o 
  -7  -4   5        8.10       41.47     32.60 o 
  -6  -4   5        5.20       30.96     29.51 o 
  -5  -4   5      810.35      943.80     57.33 o 
  -4  -4   5     1698.06     1919.05     74.09 o 
  -3  -4   5        0.90       18.28     17.43 o 
  -2  -4   5     1050.63     1243.46     33.99 o 
  -1  -4   5      630.50      711.67     34.94 o 
   0  -4   5     2618.94     2324.20     57.70 o 
   1  -4   5     1436.07     1804.97     54.05 o 
   2  -4   5     1118.23      983.83     57.23 o 
   3  -4   5     1124.20     1018.38     38.95 o 
   4  -4   5     1926.37     1846.19     50.93 o 
   5  -4   5      205.19      239.50     24.56 o 
   6  -4   5       15.42       17.45     15.97 o 
   7  -4   5     1006.42     1200.39     43.79 o 
   8  -4   5       38.84       28.78     17.59 o 
   9  -4   5       96.45      119.04     36.95 o 
  10  -4   5      138.21       88.71     37.49 o 
  11  -4   5      390.59      193.69     85.90 o 
  12  -4   5        5.46       40.10     36.04 o 
 -11  -3   5      348.92      456.80    159.98 o 
 -10  -3   5       69.64       64.95     45.65 o 
  -9  -3   5      457.90      782.86    103.69 o 
  -8  -3   5      117.63      116.27     48.98 o 
  -7  -3   5       48.50      141.90     37.08 o 
  -6  -3   5       58.88       69.71     33.77 o 
  -5  -3   5     1027.70     1197.71     60.07 o 
  -4  -3   5       11.65      -23.46     23.46 o 
  -3  -3   5      463.32      542.00     29.25 o 
  -2  -3   5      998.77      940.15     37.35 o 
  -1  -3   5      932.64      930.85     38.17 o 
   0  -3   5     3283.42     3007.53     71.84 o 
   1  -3   5     1451.28     1490.20     45.94 o 
   2  -3   5     3569.85     2965.03     60.66 o 
   3  -3   5     1225.64     1082.68     39.22 o 
   4  -3   5      949.08     1029.24     34.74 o 
   5  -3   5      305.50      296.95     27.82 o 
   6  -3   5      136.45      143.70     21.56 o 
   7  -3   5      160.05      215.14     20.69 o 
   8  -3   5      148.85      130.36     23.42 o 
   9  -3   5       61.84       51.72     22.16 o 
  10  -3   5      412.96      406.34     53.86 o 
  11  -3   5      299.11      201.55    107.01 o 
  12  -3   5       61.41       30.34     27.63 o 
  13  -3   5      101.78      481.92    320.24 o 
 -11  -2   5        2.07       -9.46     36.53 o 
 -10  -2   5       15.86       29.48     36.10 o 
  -9  -2   5       97.98      107.45     47.86 o 
  -8  -2   5       41.87       -6.81     28.36 o 
  -7  -2   5        4.20       42.14     29.14 o 
  -6  -2   5      417.14      526.05     50.58 o 
  -5  -2   5        1.23      -17.58     21.71 o 
  -4  -2   5      173.78      211.41     31.38 o 
  -3  -2   5       25.38       54.77     21.52 o 
  -2  -2   5     1954.33     1637.81     37.65 o 
  -1  -2   5       97.87      112.64     18.30 o 
   0  -2   5      157.49      194.65     20.25 o 
   1  -2   5     2445.88     2142.57     51.57 o 
   2  -2   5     3308.31     2908.61     63.51 o 
   3  -2   5      725.73      834.15     30.43 o 
   4  -2   5     2256.80     2177.79     41.84 o 
   5  -2   5       17.85       14.18     10.51 o 
   6  -2   5     1436.42     1407.44     33.49 o 
   7  -2   5      933.10     1211.28     46.37 o 
   8  -2   5       17.80       21.75     17.72 o 
   9  -2   5       74.62       53.99     19.60 o 
  10  -2   5        3.61       -5.12     21.78 o 
  11  -2   5      186.63      128.81     54.40 o 
  12  -2   5       37.56       30.08     27.28 o 
  13  -2   5      143.61      101.43     69.46 o 
 -11  -1   5       47.04       18.55     42.08 o 
 -10  -1   5        9.09      -19.75     37.84 o 
  -9  -1   5      183.92      241.38     55.33 o 
  -8  -1   5        6.02       19.99     27.79 o 
  -7  -1   5      300.90      471.37     53.36 o 
  -6  -1   5       11.13       -4.80     19.50 o 
  -5  -1   5       20.44       28.75     21.10 o 
  -4  -1   5      929.61      953.58     65.44 o 
  -3  -1   5      738.17      663.28     37.89 o 
  -2  -1   5       52.57       75.07     11.09 o 
  -1  -1   5      294.27      306.85     17.80 o 
   0  -1   5     1600.77     1115.10     33.82 o 
   1  -1   5      105.04       58.69     15.39 o 
   2  -1   5      640.86      552.27     26.23 o 
   3  -1   5     6669.88     5718.83     89.09 o 
   4  -1   5    16268.84    16013.17    206.34 o 
   5  -1   5      386.60      347.70     22.19 o 
   6  -1   5        9.23        2.23      7.03 o 
   7  -1   5      434.14      474.02     30.96 o 
   8  -1   5     1052.98     1307.80     50.38 o 
   9  -1   5      732.72      828.37     55.64 o 
  10  -1   5       33.95        9.09     18.92 o 
  11  -1   5       39.82       49.35     26.93 o 
  12  -1   5       58.89       79.57     28.74 o 
  13  -1   5      273.77      359.95     93.82 o 
 -11   0   5      138.35      103.86     66.67 o 
 -10   0   5       64.60       22.92     16.30 o 
  -9   0   5      391.50      303.36     52.96 o 
  -8   0   5        0.16        2.98     11.37 o 
  -7   0   5      166.40      143.80     34.30 o 
  -6   0   5        2.28       19.64     22.73 o 
  -5   0   5     1174.95     1196.16     54.76 o 
  -4   0   5     1111.45     1098.28     49.05 o 
  -3   0   5     9864.93    10362.76    190.49 o 
  -2   0   5      759.15      790.49     23.04 o 
  -1   0   5     1324.22     1139.73     28.29 o 
   0   0   5     1345.86     1250.11     34.40 o 
   1   0   5     2305.61     1894.54     43.31 o 
   2   0   5        8.61       -0.02      9.50 o 
   3   0   5       67.66      104.10     12.10 o 
   4   0   5     5970.05     5868.96    118.69 o 
   5   0   5        2.89       52.22     23.10 o 
   6   0   5      869.48      780.96     29.47 o 
   7   0   5      124.48      137.28     14.17 o 
   8   0   5        3.21        2.55     15.96 o 
   9   0   5       55.62       70.88     24.12 o 
  10   0   5        0.62       -4.17     15.57 o 
  11   0   5      107.69       37.49     24.43 o 
  12   0   5       87.15       94.55     53.09 o 
  13   0   5        1.16      -10.02     32.84 o 
 -11   1   5        0.52       -0.65     31.00 o 
 -10   1   5       70.33       46.87     20.70 o 
  -9   1   5       55.74       27.40     21.44 o 
  -8   1   5       86.67      104.90     20.02 o 
  -7   1   5       32.31       35.97     18.45 o 
  -6   1   5      371.31      371.09     22.79 o 
  -5   1   5      154.51      191.20     27.01 o 
  -4   1   5      129.96      136.63     12.03 o 
  -3   1   5      243.08      235.47     15.34 o 
  -2   1   5     7557.39     7257.26     98.02 o 
  -1   1   5     2188.60     1995.07     47.59 o 
   0   1   5      260.50      229.77     19.54 o 
   1   1   5      204.71      169.64     17.78 o 
   2   1   5     1556.71     1273.68     31.20 o 
   3   1   5      491.40      433.93     16.75 o 
   4   1   5      113.01      120.13     24.46 o 
   5   1   5      266.93      459.28     35.00 o 
   6   1   5      384.35      380.07     18.49 o 
   7   1   5       25.17       35.37      9.73 o 
   8   1   5     1883.41     2230.61     61.96 o 
   9   1   5      218.61      256.12     52.76 o 
  10   1   5      130.80       91.19     30.39 o 
  11   1   5      157.82      130.37     69.90 o 
  12   1   5       75.97       12.95     30.80 o 
  13   1   5       32.45       23.37     29.04 o 
 -11   2   5        2.37        0.26     16.83 o 
 -10   2   5      162.63      129.08     37.94 o 
  -9   2   5      154.24      124.73     30.06 o 
  -8   2   5       37.96       37.74     19.32 o 
  -7   2   5       11.97       23.21     17.57 o 
  -6   2   5       37.99       37.20     21.38 o 
  -5   2   5      776.39      813.26     30.38 o 
  -4   2   5      696.02      598.17     38.58 o 
  -3   2   5      565.49      469.09     27.21 o 
  -2   2   5      879.83      934.74     24.80 o 
  -1   2   5      432.56      334.59     19.71 o 
   0   2   5      289.86      380.25     18.90 o 
   1   2   5     2655.48     2157.79     39.85 o 
   2   2   5     2843.21     2539.33     40.93 o 
   3   2   5     4222.71     3499.88     48.42 o 
   4   2   5       16.76        5.99      9.46 o 
   5   2   5     1080.25     1028.78     26.77 o 
   6   2   5     4237.78     4726.33     87.49 o 
   7   2   5      826.85      840.79     33.91 o 
   8   2   5       30.18       24.95     14.67 o 
   9   2   5       23.30       20.54     18.19 o 
  10   2   5        2.60        2.37     19.01 o 
  11   2   5       23.03       57.91     36.33 o 
  12   2   5        6.82      -10.08     24.27 o 
  13   2   5       89.24      150.57     55.35 o 
 -11   3   5       68.58      104.22     52.48 o 
 -10   3   5      142.42       76.18     32.26 o 
  -9   3   5      407.32      339.20     76.53 o 
  -8   3   5      131.46       73.12     22.29 o 
  -7   3   5     3342.14     3347.86    216.34 o 
  -6   3   5      563.44      597.16     28.07 o 
  -5   3   5      396.10      384.31     24.87 o 
  -4   3   5      237.41      274.29     19.27 o 
  -3   3   5     1127.81      899.23     32.58 o 
  -2   3   5      302.85      252.12     18.07 o 
  -1   3   5       27.46       35.01     11.42 o 
   0   3   5       16.15        7.15     11.65 o 
   1   3   5     3794.87     3089.61     53.70 o 
   2   3   5     2132.13     1987.46     37.71 o 
   3   3   5      504.36      524.45     23.60 o 
   4   3   5       23.70       29.18     12.86 o 
   5   3   5      692.21      568.87     34.11 o 
   6   3   5     2141.64     2155.58     51.18 o 
   7   3   5      194.12      231.05     23.06 o 
   8   3   5      377.04      480.48     37.53 o 
   9   3   5     1653.50     2279.59     82.69 o 
  10   3   5      150.54      257.78     52.21 o 
  11   3   5       12.50       13.02     23.76 o 
  12   3   5      114.20      122.45     61.24 o 
  13   3   5        9.21       20.22     29.26 o 
 -11   4   5        7.92       -4.12     31.71 o 
 -10   4   5       65.78       30.83     24.50 o 
  -9   4   5       24.35       13.60     12.76 o 
  -8   4   5      513.32      577.96     60.48 o 
  -7   4   5        7.54       16.48     12.78 o 
  -6   4   5     2021.51     2028.83     52.05 o 
  -5   4   5      253.31      237.71     21.77 o 
  -4   4   5      449.11      478.21     22.58 o 
  -3   4   5       21.10       21.04     12.25 o 
  -2   4   5      848.24      727.41     25.09 o 
  -1   4   5       62.85       70.03     15.38 o 
   0   4   5     2248.69     1905.91     48.22 o 
   1   4   5      537.20      646.78     33.14 o 
   2   4   5      515.00      412.37     19.42 o 
   3   4   5     1047.85      920.79     26.38 o 
   4   4   5     1988.55     2103.79     44.19 o 
   5   4   5     2399.14     2869.59     59.60 o 
   6   4   5     1684.35     2162.33     53.95 o 
   7   4   5       75.41       66.45     18.28 o 
   8   4   5     1720.88     2068.00     64.64 o 
   9   4   5     2426.33     3403.11    107.55 o 
  10   4   5       73.10       42.98     34.20 o 
  11   4   5       28.83       40.14     30.37 o 
  12   4   5      412.48      419.92    123.85 o 
  13   4   5        0.09       19.09     33.22 o 
 -11   5   5       13.02       94.95     49.17 o 
 -10   5   5      344.72      371.97    114.84 o 
  -9   5   5        2.35       33.78     35.53 o 
  -8   5   5      296.01      359.82     53.56 o 
  -7   5   5      275.81      435.38     54.57 o 
  -6   5   5     3779.53     4203.91    147.27 o 
  -5   5   5      836.07      811.38     28.50 o 
  -4   5   5     2423.51     2571.95     56.60 o 
  -3   5   5     1381.99     1414.70     36.93 o 
  -2   5   5     2850.39     2672.96     57.50 o 
  -1   5   5      389.59      373.76     24.57 o 
   0   5   5      277.51      189.39     21.21 o 
   1   5   5     1531.75     1419.52     45.50 o 
   2   5   5      127.23      135.52     17.58 o 
   3   5   5     6489.89     6126.99     89.06 o 
   4   5   5     2071.42     2185.27     43.72 o 
   5   5   5     5043.95     5435.75     90.34 o 
   6   5   5     1870.37     2220.75     46.89 o 
   7   5   5       27.27       40.14     20.68 o 
   8   5   5     1068.49     1514.57     63.09 o 
   9   5   5      519.53      689.48     42.36 o 
  10   5   5      329.19      458.59     62.34 o 
  11   5   5        0.61       14.19     30.14 o 
  12   5   5       29.53       33.36     36.38 o 
  13   5   5       94.58      102.75     44.77 o 
 -11   6   5       77.69      124.76     82.73 o 
 -10   6   5       39.87       85.74     50.93 o 
  -9   6   5      207.60      175.48     54.98 o 
  -8   6   5      601.20      606.48     71.04 o 
  -7   6   5       95.93       82.78     38.74 o 
  -6   6   5      501.01      570.27     57.94 o 
  -5   6   5      440.74      356.34     30.06 o 
  -4   6   5       37.66       41.65     11.72 o 
  -3   6   5      346.61      303.08     20.35 o 
  -2   6   5      175.04      129.31     21.22 o 
  -1   6   5     3758.55     3302.90     74.03 o 
   0   6   5      897.89      848.97     36.75 o 
   1   6   5      262.83      268.44     27.13 o 
   2   6   5      134.74       78.36     17.61 o 
   3   6   5    11204.08    11341.35    167.85 o 
   4   6   5      419.12      494.96     29.03 o 
   5   6   5     3408.21     3427.32     72.37 o 
   6   6   5      832.11      828.50     25.15 o 
   7   6   5      681.14      886.56     35.05 o 
   8   6   5        5.88        1.90     23.74 o 
   9   6   5        0.33      -14.02     20.17 o 
  10   6   5       27.44       59.55     26.37 o 
  11   6   5      257.58      311.35     53.19 o 
  12   6   5        0.74      -23.19     37.52 o 
  13   6   5       28.95       42.93     41.19 o 
 -10   7   5       93.17      132.90     61.50 o 
  -9   7   5       12.32       32.31     46.00 o 
  -8   7   5      236.17      246.00     54.87 o 
  -7   7   5       82.17      102.87     48.93 o 
  -6   7   5      715.47      783.06     70.37 o 
  -5   7   5     1046.41      962.03     82.71 o 
  -4   7   5       23.32       37.48     15.77 o 
  -3   7   5       12.86       -7.61     21.21 o 
  -2   7   5      418.04      370.92     29.60 o 
  -1   7   5        2.65       -8.06     17.89 o 
   0   7   5      998.26      934.66     45.54 o 
   1   7   5      704.93      575.93     32.71 o 
   2   7   5     1009.13      946.29     38.61 o 
   3   7   5      229.24      266.06     17.66 o 
   4   7   5      336.43      432.95     42.25 o 
   5   7   5     4734.85     5421.78    147.56 o 
   6   7   5       40.55       17.23     37.78 o 
   7   7   5      105.48      103.08     60.16 o 
   8   7   5       44.18       33.10     15.94 o 
   9   7   5      254.87      281.54     70.32 o 
  10   7   5       17.24       11.54     23.89 o 
  11   7   5       11.09      -13.22     37.55 o 
  12   7   5      195.44      345.43     49.58 o 
  13   7   5      139.98       88.99     56.55 o 
 -10   8   5       29.94       55.58     44.44 o 
  -9   8   5       48.48       71.81     54.33 o 
  -8   8   5      688.11      757.31    220.96 o 
  -7   8   5        0.84      -17.61     37.58 o 
  -6   8   5      172.02      225.66     51.26 o 
  -5   8   5       20.72      -43.85     45.32 o 
  -4   8   5     1307.75     1379.59     41.83 o 
  -3   8   5        7.85       18.08     26.68 o 
  -2   8   5      106.37      136.65     26.18 o 
  -1   8   5       59.12       61.64     24.03 o 
   0   8   5      809.51      793.26     40.77 o 
   1   8   5     4745.28     5050.81    126.64 o 
   2   8   5       49.83       65.70     23.06 o 
   3   8   5      217.97      160.50     21.21 o 
   4   8   5      603.23      720.78     74.11 o 
   5   8   5      155.75      189.63     44.25 o 
   6   8   5      563.08      648.23     58.33 o 
   7   8   5       69.13       31.46     32.11 o 
   8   8   5        2.44        7.55     29.22 o 
   9   8   5      637.94     1032.18     87.82 o 
  10   8   5        8.91      -13.98     46.84 o 
  11   8   5       44.83       15.41     14.74 o 
  12   8   5       14.00       69.55     62.90 o 
  -9   9   5        0.14      -29.57     47.43 o 
  -8   9   5        1.53       -2.62     35.08 o 
  -7   9   5      146.98      188.32     54.38 o 
  -6   9   5        3.80       86.95     52.88 o 
  -5   9   5       17.12        9.45     40.79 o 
  -4   9   5      366.41      395.66     30.23 o 
  -3   9   5      127.41      131.49     26.90 o 
  -2   9   5      122.17      210.16     30.97 o 
  -1   9   5     1283.61     1533.30     67.02 o 
   0   9   5       97.61      135.00     46.08 o 
   1   9   5      856.50      954.67     50.20 o 
   2   9   5       98.59      100.87     26.16 o 
   3   9   5     1627.31     1634.75    115.75 o 
   4   9   5        1.16      -12.81     36.06 o 
   5   9   5       22.53       -8.12     28.67 o 
   6   9   5      101.32      153.12     55.15 o 
   7   9   5     2259.93     2786.22    360.22 o 
   8   9   5      513.14      637.13    116.71 o 
   9   9   5       57.10       30.13     37.15 o 
  10   9   5       20.37       14.46     34.68 o 
  11   9   5      273.24      276.11    112.63 o 
  12   9   5       41.69       59.52     51.54 o 
  -9  10   5      183.15      293.25     69.29 o 
  -8  10   5      137.03      191.04     72.66 o 
  -7  10   5       91.47      105.86     66.27 o 
  -6  10   5      132.36      185.58     77.46 o 
  -5  10   5      402.64      436.96     78.43 o 
  -4  10   5      397.44      465.93     35.48 o 
  -3  10   5       76.42       78.23     28.75 o 
  -2  10   5      908.61     1021.21     60.27 o 
  -1  10   5      134.94      154.73     41.92 o 
   0  10   5     1037.05     1052.16     82.21 o 
   1  10   5     2153.36     2425.62     74.35 o 
   2  10   5      671.24      723.00    113.72 o 
   3  10   5       33.92       35.98     20.42 o 
   4  10   5     1118.76     1193.40    120.30 o 
   5  10   5      724.22      848.29     80.55 o 
   6  10   5       92.62       66.62     45.93 o 
   7  10   5       54.56        7.43     52.85 o 
   8  10   5       27.51       -3.42     36.22 o 
   9  10   5      204.66      153.03     68.46 o 
  10  10   5       35.23       10.41     49.85 o 
  11  10   5       50.87      101.34     56.64 o 
  -8  11   5      567.40      961.67    190.21 o 
  -7  11   5       15.00       49.71     83.88 o 
  -6  11   5      105.11       55.44     83.06 o 
  -5  11   5      227.55      117.85     70.42 o 
  -4  11   5     1055.24     1145.79    149.45 o 
  -3  11   5       19.07      -12.77     23.68 o 
  -2  11   5     1412.55     1611.81     92.77 o 
  -1  11   5       22.25       40.03     50.73 o 
   0  11   5      111.00      123.59     50.14 o 
   1  11   5       21.31      -40.32     40.32 o 
   2  11   5       90.22      103.98     59.98 o 
   3  11   5       42.21       34.57     22.94 o 
   4  11   5       41.41       74.13     54.89 o 
   5  11   5       86.73      119.82     66.42 o 
   6  11   5       18.87      -51.90     55.49 o 
   7  11   5       61.35        8.06     37.96 o 
   8  11   5       19.09       -7.36     61.15 o 
   9  11   5       83.18       86.08     84.88 o 
  10  11   5       22.67       22.82     43.98 o 
  11  11   5        5.20       59.58     53.91 o 
  -8  12   5        9.49       65.33    131.09 o 
  -7  12   5       90.96      277.79    114.78 o 
  -6  12   5      101.95      145.41    108.61 o 
  -5  12   5        1.63        5.94      7.20 o 
  -4  12   5       29.25       20.15     33.90 o 
  -3  12   5       10.71        4.51     26.68 o 
  -2  12   5        0.33      -17.46     45.65 o 
  -1  12   5       98.51      110.22     36.81 o 
   0  12   5      219.40      319.68     66.18 o 
   1  12   5      211.40      206.26     79.87 o 
   2  12   5     3865.06     4434.30    180.15 o 
   3  12   5       91.31       76.54     30.87 o 
   4  12   5        0.73      -44.88     44.88 o 
   5  12   5      208.17      218.34     70.19 o 
   6  12   5       60.99        6.67     82.07 o 
   7  12   5      457.29      278.97    184.00 o 
   8  12   5      132.79       70.24     95.93 o 
   9  12   5      151.39       88.42     57.42 o 
  10  12   5       10.67       47.77     52.28 o 
  -7  13   5       32.76      115.08     62.01 o 
  -6  13   5        1.14       37.35     50.36 o 
  -5  13   5      152.51      209.68     98.59 o 
  -4  13   5       39.44       30.85     28.34 o 
  -3  13   5        0.56       50.13     30.13 o 
  -2  13   5      356.00      270.70     48.87 o 
  -1  13   5        1.67       -5.08     45.98 o 
   0  13   5      257.76      273.25     87.79 o 
   1  13   5      412.75      449.20     89.66 o 
   2  13   5      955.42     1314.18    233.64 o 
   3  13   5        0.45       -8.24     39.99 o 
   4  13   5      696.91      772.38    136.63 o 
   5  13   5      280.82      220.04     64.89 o 
   6  13   5       57.99      153.70     66.64 o 
   7  13   5       65.15       14.39     62.91 o 
   8  13   5      147.88      100.98     68.81 o 
   9  13   5       24.95       77.84     69.82 o 
  -6  14   5        8.68      -31.24    101.92 o 
  -5  14   5       80.40       95.02    119.46 o 
  -4  14   5      109.86       46.91     41.34 o 
  -3  14   5        1.53       10.76     28.74 o 
  -2  14   5      103.91      121.89     45.38 o 
  -1  14   5       23.67       11.41     34.16 o 
   0  14   5        7.48      -56.84     56.84 o 
   2  14   5       37.04        8.70     60.94 o 
   3  14   5       17.22       67.47     80.54 o 
   4  14   5        1.36      -23.39     46.00 o 
   5  14   5      199.21      126.38     78.60 o 
   6  14   5      483.60      591.30     94.10 o 
   7  14   5        2.25      -15.54     49.65 o 
   8  14   5        0.04        0.46     47.30 o 
  -4  15   5       14.48       14.45     54.13 o 
  -3  15   5      274.79      193.09     64.34 o 
  -2  15   5        0.82       54.76     53.66 o 
  -1  15   5      118.01      128.66     51.52 o 
   3  15   5      106.78       45.65     32.53 o 
   4  15   5      123.31      178.98    101.02 o 
   5  15   5      223.10      118.65    111.48 o 
   6  15   5       90.90      156.11     78.73 o 
   7  15   5       12.43       -5.51     52.26 o 
  -2  16   5       20.13      -11.40     43.08 o 
  -1  16   5        6.86       37.98     50.40 o 
   0  16   5        2.17      -20.70     61.83 o 
   4  16   5      248.45      321.72    123.06 o 
   5  16   5       81.80      172.66    109.82 o 
  -2 -13   6       56.26       46.09     38.38 o 
  -1 -13   6        0.50        7.07     30.33 o 
   0 -13   6       39.73       36.65     42.30 o 
   1 -13   6        5.79       10.74     39.44 o 
   2 -13   6      104.46      149.71     48.37 o 
   3 -13   6        1.12       14.93     38.98 o 
  -5 -12   6      133.84       96.97     50.37 o 
  -4 -12   6      271.88      217.00     94.43 o 
  -3 -12   6       82.20       32.76     60.94 o 
  -2 -12   6        6.74       -4.84     36.83 o 
  -1 -12   6        4.38       10.40     34.91 o 
   0 -12   6      183.02      139.82     70.17 o 
   1 -12   6        0.93       31.79     39.48 o 
   2 -12   6      129.00       87.60     41.28 o 
   3 -12   6        8.37        8.89     35.00 o 
   4 -12   6      317.94      355.45     74.04 o 
   5 -12   6       31.45       -7.98     30.64 o 
   6 -12   6       20.62       12.45     51.15 o 
  -6 -11   6        0.42       69.25     57.59 o 
  -5 -11   6       85.69       78.49     41.47 o 
  -4 -11   6       14.18        1.24     26.89 o 
  -3 -11   6       16.18       34.94     63.43 o 
  -2 -11   6        9.14       -7.44     38.98 o 
  -1 -11   6      140.21       96.43     38.47 o 
   0 -11   6       62.99       55.41     35.36 o 
   1 -11   6      200.45      215.84     40.44 o 
   2 -11   6       27.53       24.91     28.76 o 
   3 -11   6       14.86       63.60     38.74 o 
   4 -11   6       13.07       43.02     34.28 o 
   5 -11   6       60.77       73.08     34.78 o 
   6 -11   6       29.84        9.49     30.56 o 
   7 -11   6       21.55       21.70     40.34 o 
  -7 -10   6       92.94       86.27     55.40 o 
  -6 -10   6      135.47       34.54     30.72 o 
  -5 -10   6       73.90       59.12     45.27 o 
  -4 -10   6      128.56      113.00     43.97 o 
  -3 -10   6       34.27       16.73     30.03 o 
  -2 -10   6       62.98       21.39     34.99 o 
  -1 -10   6      450.50      395.97     54.63 o 
   0 -10   6      243.28      214.93     41.06 o 
   1 -10   6       55.47       42.18     27.74 o 
   2 -10   6       55.87       32.50     29.06 o 
   3 -10   6      398.35      536.02     58.07 o 
   4 -10   6       82.73       58.29     31.62 o 
   5 -10   6      104.23      113.05     34.95 o 
   6 -10   6      170.41      103.95     40.66 o 
   7 -10   6       78.12       12.05     29.52 o 
   8 -10   6       81.33       29.94     35.73 o 
  -8  -9   6       64.21      120.65     73.15 o 
  -7  -9   6       16.38       42.17     62.86 o 
  -6  -9   6      226.80       98.23     60.37 o 
  -5  -9   6       75.87       58.31     30.89 o 
  -4  -9   6      262.90      248.49     49.69 o 
  -3  -9   6      242.27      195.26     37.30 o 
  -2  -9   6       47.53       42.13     34.54 o 
  -1  -9   6      522.06      366.32     42.22 o 
   0  -9   6     1192.46     1535.53     75.15 o 
   1  -9   6      580.25      541.01     67.48 o 
   2  -9   6        1.09       29.35     25.40 o 
   3  -9   6       60.88       57.72     31.76 o 
   4  -9   6        0.85        3.22     22.08 o 
   5  -9   6       90.95      101.95     31.53 o 
   6  -9   6      498.82      435.37    128.07 o 
   7  -9   6      200.45       79.06     40.92 o 
   8  -9   6       44.45       19.38     32.01 o 
   9  -9   6        0.59       -9.67     30.38 o 
  -9  -8   6        2.52       32.48     35.21 o 
  -8  -8   6       15.87       45.31     36.46 o 
  -7  -8   6       48.13       46.66     42.87 o 
  -6  -8   6       18.12       15.58     13.37 o 
  -5  -8   6       16.81       -2.39     16.31 o 
  -4  -8   6      122.28       67.12     26.74 o 
  -3  -8   6     1330.62     1388.27    141.76 o 
  -2  -8   6      386.57      311.66     54.35 o 
  -1  -8   6       42.63       51.44     25.87 o 
   0  -8   6        9.97       16.59     23.97 o 
   1  -8   6      872.97     1048.80     58.57 o 
   2  -8   6      796.21      881.48     62.23 o 
   3  -8   6       35.47       68.73     32.33 o 
   4  -8   6      123.86      128.16     34.29 o 
   5  -8   6     2215.94     2307.53     83.58 o 
   6  -8   6      258.79      266.36     44.62 o 
   7  -8   6       60.75       45.31     29.26 o 
   8  -8   6       41.18       40.43     29.77 o 
   9  -8   6        7.22       14.72     27.66 o 
  10  -8   6        0.30        0.77     28.31 o 
  -9  -7   6       32.24       63.48     47.64 o 
  -8  -7   6       49.45       96.30     51.66 o 
  -7  -7   6      254.53      147.51     48.31 o 
  -6  -7   6      116.37      165.84     50.42 o 
  -5  -7   6       81.51       45.40     15.95 o 
  -4  -7   6      292.25      220.30     42.01 o 
  -3  -7   6       94.96       88.94     23.62 o 
  -2  -7   6        1.88        0.77     18.35 o 
  -1  -7   6     2128.57     2181.73    102.88 o 
   0  -7   6        8.78        1.25     19.71 o 
   1  -7   6     1385.37     1530.21     61.84 o 
   2  -7   6        2.15       21.57     25.24 o 
   3  -7   6      827.07      816.64     50.67 o 
   4  -7   6      594.53      730.93     46.25 o 
   5  -7   6      493.08      677.73     53.73 o 
   6  -7   6     1136.78     1306.78     82.63 o 
   7  -7   6      798.11      903.93     54.58 o 
   8  -7   6       32.52       42.81     27.07 o 
   9  -7   6       11.67       -4.95     22.36 o 
  10  -7   6       77.53       54.49     37.36 o 
  11  -7   6      229.80      166.79     55.49 o 
 -10  -6   6        4.43       31.70     81.35 o 
  -9  -6   6       18.40      -13.48     44.21 o 
  -8  -6   6      114.36      113.90    122.07 o 
  -7  -6   6        2.14       23.32     36.39 o 
  -6  -6   6      154.91      132.12     64.52 o 
  -5  -6   6      581.52      709.59     87.15 o 
  -4  -6   6     1308.04     1624.24     99.87 o 
  -3  -6   6      122.24       96.42     23.56 o 
  -2  -6   6      514.95      613.14     39.52 o 
  -1  -6   6      535.11      612.61     42.73 o 
   0  -6   6       19.53       39.11     23.02 o 
   1  -6   6       51.03       31.05     20.01 o 
   2  -6   6      577.41      716.53     43.82 o 
   3  -6   6      254.47      342.01     38.40 o 
   4  -6   6       94.37      125.17     27.33 o 
   5  -6   6      285.03      343.72     38.54 o 
   6  -6   6     1434.60     1420.16     79.23 o 
   7  -6   6        8.11       -1.72     20.44 o 
   8  -6   6       24.08        3.04     16.56 o 
   9  -6   6      104.50       82.49     31.49 o 
  10  -6   6      127.86       51.21     30.44 o 
  11  -6   6        9.18       25.10     43.00 o 
 -10  -5   6        3.84      101.46     84.43 o 
  -9  -5   6        1.59       40.71     48.36 o 
  -8  -5   6        0.18       16.79     33.58 o 
  -7  -5   6        4.45      -38.90     44.32 o 
  -6  -5   6     1296.00     1763.34    153.30 o 
  -5  -5   6      274.29      378.44     56.10 o 
  -4  -5   6      149.53      135.70     22.85 o 
  -3  -5   6     1770.35     1964.59     58.38 o 
  -2  -5   6     1302.74     1631.33     51.51 o 
  -1  -5   6     1796.69     2086.27     62.63 o 
   0  -5   6       19.29       20.37     19.65 o 
   1  -5   6      384.63      467.45     32.82 o 
   2  -5   6     1198.07     1314.34     55.37 o 
   3  -5   6      910.82      799.38     46.96 o 
   4  -5   6       23.68       40.01     20.42 o 
   5  -5   6      243.87      303.52     30.34 o 
   6  -5   6     1569.14     1513.27     61.61 o 
   7  -5   6     1431.76     1630.41     61.18 o 
   8  -5   6       16.75       14.97     19.94 o 
   9  -5   6       45.88       28.31     21.15 o 
  10  -5   6       27.06        5.10     19.54 o 
  11  -5   6      107.65       51.54     24.04 o 
  12  -5   6        2.00        9.98     46.11 o 
 -10  -4   6       12.36      -32.00     66.06 o 
  -9  -4   6        0.90       35.16     46.29 o 
  -8  -4   6       16.42       23.63     36.46 o 
  -7  -4   6       53.33       61.98     63.52 o 
  -6  -4   6      375.79      487.60     62.03 o 
  -5  -4   6      307.01      371.21     53.36 o 
  -4  -4   6      456.12      471.52     53.30 o 
  -3  -4   6       19.40       36.91     12.18 o 
  -2  -4   6        1.12        6.24     16.88 o 
  -1  -4   6      316.30      337.36     41.76 o 
   0  -4   6      395.38      407.13     30.79 o 
   1  -4   6     3093.84     3370.50     88.03 o 
   2  -4   6      307.39      291.36     26.86 o 
   3  -4   6     1499.52     1714.69    101.30 o 
   4  -4   6      284.16      334.05     30.02 o 
   5  -4   6     2864.62     2664.45     66.29 o 
   6  -4   6       66.88       73.46     22.65 o 
   7  -4   6      647.71      689.16     36.72 o 
   8  -4   6       14.90       28.12     17.36 o 
   9  -4   6      759.70      907.67     66.90 o 
  10  -4   6       70.57       96.75     25.05 o 
  11  -4   6       20.15       24.39     19.04 o 
  12  -4   6        0.30        4.84     43.07 o 
 -11  -3   6       96.91       90.50     64.63 o 
 -10  -3   6      129.43      171.93     89.03 o 
  -9  -3   6       11.01        8.64     49.21 o 
  -8  -3   6      127.45      126.70     47.48 o 
  -7  -3   6       87.60      135.17     55.70 o 
  -6  -3   6        0.26      -20.20     31.71 o 
  -5  -3   6      472.38      646.22     70.29 o 
  -4  -3   6     1485.67     1551.42     94.57 o 
  -3  -3   6     1765.93     1907.72     32.09 o 
  -2  -3   6     1271.17     1243.57     48.47 o 
  -1  -3   6       95.32      128.48     21.34 o 
   0  -3   6       54.20       41.61     18.94 o 
   1  -3   6      989.98     1052.28     57.69 o 
   2  -3   6      679.24      894.63     41.53 o 
   3  -3   6      531.67      691.72     40.66 o 
   4  -3   6     1955.25     1688.81     45.57 o 
   5  -3   6        0.38       -7.27     10.56 o 
   6  -3   6      117.32       89.90     21.53 o 
   7  -3   6      571.16      566.27     48.64 o 
   8  -3   6        2.31        0.80     13.78 o 
   9  -3   6      501.00      423.59     49.47 o 
  10  -3   6       67.44       48.54     18.26 o 
  11  -3   6      270.58      199.28     60.19 o 
  12  -3   6       89.59       76.44     34.57 o 
 -11  -2   6       40.19       15.07     37.29 o 
 -10  -2   6      180.54      283.62    137.51 o 
  -9  -2   6        9.96       -0.36     41.99 o 
  -8  -2   6        3.20       17.77     40.79 o 
  -7  -2   6        5.55      -12.70     45.37 o 
  -6  -2   6      321.05      373.19     53.46 o 
  -5  -2   6      101.09      122.22     35.37 o 
  -4  -2   6      111.07      102.40     29.80 o 
  -3  -2   6       45.26       41.50     25.88 o 
  -2  -2   6      477.48      488.58     29.06 o 
  -1  -2   6        0.13      -13.68     13.68 o 
   0  -2   6      553.88      496.50     30.86 o 
   1  -2   6      935.93      855.24     40.68 o 
   2  -2   6     1304.41     1169.62     40.19 o 
   3  -2   6       31.72       63.34     17.36 o 
   4  -2   6       20.92       13.12     10.62 o 
   5  -2   6       92.51      118.19     19.82 o 
   6  -2   6      588.16      544.24     69.68 o 
   7  -2   6     1141.49     1075.21     73.81 o 
   8  -2   6      159.98      178.59     23.80 o 
   9  -2   6      164.38      109.44     18.14 o 
  10  -2   6       61.79       16.28     16.05 o 
  11  -2   6      344.97      322.40     87.28 o 
  12  -2   6        1.90       -3.70     25.15 o 
  13  -2   6       31.12       -0.85     90.57 o 
 -11  -1   6        1.25      -11.17     30.30 o 
 -10  -1   6        4.07      -36.95     39.10 o 
  -9  -1   6      528.15      539.65    110.69 o 
  -8  -1   6       11.14       10.21     25.58 o 
  -7  -1   6        0.01       25.41     30.88 o 
  -6  -1   6       27.96       45.21     37.98 o 
  -5  -1   6      468.21      497.14     43.25 o 
  -4  -1   6      914.36     1002.30     50.36 o 
  -3  -1   6      858.10      928.69     47.32 o 
  -2  -1   6       14.67       20.14     12.42 o 
  -1  -1   6     2047.49     1865.01     44.17 o 
   0  -1   6       35.62       16.09     14.29 o 
   1  -1   6     1033.57     1097.87     37.33 o 
   2  -1   6     2004.57     1582.44     43.92 o 
   3  -1   6      525.64      589.44     27.38 o 
   4  -1   6      342.17      289.90     14.23 o 
   5  -1   6      514.41      406.58     79.31 o 
   6  -1   6       20.72        8.05     18.82 o 
   7  -1   6      193.03      209.53     42.19 o 
   8  -1   6       76.44      107.15     18.94 o 
   9  -1   6     1666.89     2422.52     84.63 o 
  10  -1   6        3.31       -7.12     12.31 o 
  11  -1   6        3.77       -2.21     14.94 o 
  12  -1   6      107.02       69.93     30.58 o 
  13  -1   6      299.18      410.01    172.25 o 
 -11   0   6       95.65       93.26     48.54 o 
 -10   0   6       97.95       56.55     68.40 o 
  -9   0   6       69.87       36.03     34.80 o 
  -8   0   6       73.37       18.69     29.26 o 
  -7   0   6      444.69      629.96     94.48 o 
  -6   0   6        0.19        4.89     23.42 o 
  -5   0   6        1.98        6.62     44.13 o 
  -4   0   6        5.80       31.01     25.36 o 
  -3   0   6       16.47        0.38     16.57 o 
  -2   0   6     1544.57     1633.30     41.21 o 
  -1   0   6     4426.14     4444.60     77.55 o 
   0   0   6     2051.56     1895.69     45.53 o 
   1   0   6       35.29       56.89     16.63 o 
   2   0   6      782.80      495.64     27.12 o 
   3   0   6      246.66      198.57     18.84 o 
   4   0   6     2997.80     2635.29     80.74 o 
   5   0   6       84.71       84.62     28.08 o 
   6   0   6     1136.54     1293.60     63.13 o 
   7   0   6      186.31      211.43     43.17 o 
   8   0   6       24.22        3.08     11.02 o 
   9   0   6        5.62       -4.14     13.81 o 
  10   0   6      338.50      368.85    129.65 o 
  11   0   6      379.76      442.70    160.23 o 
  12   0   6        1.25       -0.30     18.46 o 
  13   0   6       17.32       70.29     60.45 o 
 -11   1   6       20.90       20.81     42.85 o 
 -10   1   6        7.11       30.53     42.69 o 
  -9   1   6        5.51        4.29     15.36 o 
  -8   1   6       28.21       27.23     19.71 o 
  -7   1   6      644.30      631.99     55.10 o 
  -6   1   6      579.41      699.82     52.27 o 
  -5   1   6      121.72      103.22     21.09 o 
  -4   1   6        7.84       13.34      8.88 o 
  -3   1   6       87.38       94.42     17.07 o 
  -2   1   6     1156.13     1073.58     36.33 o 
  -1   1   6     5737.30     5299.40     94.19 o 
   0   1   6     3417.37     2729.83     58.16 o 
   1   1   6      481.69      489.64     27.65 o 
   2   1   6       31.52       30.61     14.89 o 
   3   1   6      231.80      278.38     20.01 o 
   4   1   6     2510.70     1936.34     58.19 o 
   5   1   6     2095.48     1977.47     73.40 o 
   6   1   6       74.07       78.05     26.50 o 
   7   1   6      257.44      261.82     39.66 o 
   8   1   6      712.87      952.84     74.90 o 
   9   1   6        9.89       25.31     15.49 o 
  10   1   6        3.33        5.54     11.68 o 
  11   1   6        2.42       24.64     16.94 o 
  12   1   6       51.87       29.29     22.37 o 
  13   1   6       72.60      161.11     87.49 o 
 -11   2   6       17.13        8.62     30.99 o 
 -10   2   6        0.46        1.94     15.74 o 
  -9   2   6      240.44      172.64     29.54 o 
  -8   2   6       33.19       18.52     33.00 o 
  -7   2   6     1272.45     1417.14     82.86 o 
  -6   2   6       57.53       61.15     21.24 o 
  -5   2   6     2719.12     2790.19     95.80 o 
  -4   2   6      333.92      383.73     28.20 o 
  -3   2   6      860.81      692.10     30.03 o 
  -2   2   6    13187.96    12875.41    182.61 o 
  -1   2   6     4038.49     4030.23     69.21 o 
   0   2   6     1375.62     1284.51     38.69 o 
   1   2   6      455.30      448.07     25.82 o 
   2   2   6      126.39      179.70     18.16 o 
   3   2   6     2368.97     1988.10     37.87 o 
   4   2   6      128.06      139.59     13.93 o 
   5   2   6      237.11      216.11     28.43 o 
   6   2   6      709.65      708.18     45.07 o 
   7   2   6      910.04      943.21     53.31 o 
   8   2   6      102.26       99.97     21.97 o 
   9   2   6      522.13      651.74     68.24 o 
  10   2   6      395.70      413.96    122.25 o 
  11   2   6      263.10      310.69     99.47 o 
  12   2   6       35.27       21.44     30.66 o 
  13   2   6       53.60       17.96     39.76 o 
 -11   3   6       71.51       54.14     98.52 o 
 -10   3   6       11.32      -13.88     17.46 o 
  -9   3   6       42.76       42.18     19.88 o 
  -8   3   6      346.65      305.21     58.20 o 
  -7   3   6      770.01      706.65     38.38 o 
  -6   3   6      177.13      185.34     21.68 o 
  -5   3   6     1901.42     2019.38     91.47 o 
  -4   3   6       63.65       96.09     17.13 o 
  -3   3   6     3098.42     2878.62     62.41 o 
  -2   3   6       22.73       29.49     12.38 o 
  -1   3   6     7896.31     7552.07    105.84 o 
   0   3   6       76.34       78.83     15.01 o 
   1   3   6     2690.96     2415.31     50.74 o 
   2   3   6      914.39      770.37     26.50 o 
   3   3   6       12.89       20.12     10.64 o 
   4   3   6      276.75      266.38     25.87 o 
   5   3   6     1499.11     1563.31     37.82 o 
   6   3   6      326.46      457.91     30.60 o 
   7   3   6      173.03      173.41     18.58 o 
   8   3   6       94.46      116.78     24.53 o 
   9   3   6        6.74        0.29     12.45 o 
  10   3   6        6.82      -11.04     16.26 o 
  11   3   6       17.78       32.37     21.58 o 
  12   3   6       33.37       15.12     23.53 o 
  13   3   6      132.19      126.22     37.92 o 
 -11   4   6        6.72      -12.38     51.57 o 
 -10   4   6      113.07       77.90     49.66 o 
  -9   4   6        0.37       12.46     14.67 o 
  -8   4   6       60.39       61.72     23.96 o 
  -7   4   6      251.22      225.88     38.61 o 
  -6   4   6      541.92      516.65     33.20 o 
  -5   4   6        8.27       -4.29     20.12 o 
  -4   4   6      279.45      335.83     30.02 o 
  -3   4   6     2593.50     2551.39     56.97 o 
  -2   4   6       46.15       50.81     13.88 o 
  -1   4   6     1817.77     1547.21     42.73 o 
   0   4   6     1871.31     1458.85     42.93 o 
   1   4   6      666.11      664.74     30.73 o 
   2   4   6      202.14      184.36     18.07 o 
   3   4   6      641.34      528.48     23.33 o 
   4   4   6      632.29      646.06     26.17 o 
   5   4   6     3348.99     3517.01     73.00 o 
   6   4   6     1116.64     1196.12     39.11 o 
   7   4   6      122.01       96.48     18.66 o 
   8   4   6     4582.10     5886.68    170.48 o 
   9   4   6      387.86      459.20     34.57 o 
  10   4   6        7.31       15.25     19.08 o 
  11   4   6        2.23      -12.20     18.74 o 
  12   4   6       23.63       25.96     24.06 o 
  13   4   6      130.02      180.11     80.35 o 
 -11   5   6       37.09       59.12     37.69 o 
 -10   5   6        6.64       42.83     51.98 o 
  -9   5   6       76.77       26.47     17.93 o 
  -8   5   6        4.97       21.26     12.67 o 
  -7   5   6     1244.34     1574.32     98.47 o 
  -6   5   6     1152.20     1104.02     69.31 o 
  -5   5   6     1070.67     1122.03     44.14 o 
  -4   5   6       14.58       36.65     18.48 o 
  -3   5   6     2692.24     2688.65     72.17 o 
  -2   5   6      624.85      634.29     31.56 o 
  -1   5   6     1332.46     1181.90     39.05 o 
   0   5   6       48.04       49.93     18.90 o 
   1   5   6     1144.95     1073.53     37.54 o 
   2   5   6      327.89      467.24     28.53 o 
   3   5   6     2492.24     2906.96     61.39 o 
   4   5   6     1343.40     1515.33     41.01 o 
   5   5   6       32.67       41.83     13.73 o 
   6   5   6     1154.30     1522.77     46.46 o 
   7   5   6       79.06       98.46     18.45 o 
   8   5   6     1206.48     1563.63     55.29 o 
   9   5   6      482.11      674.75     43.93 o 
  10   5   6        0.15       -8.28     26.26 o 
  11   5   6      202.55      182.55     55.62 o 
  12   5   6        5.16       28.86     26.23 o 
  13   5   6       20.57       25.88     30.94 o 
 -10   6   6       11.56       41.23     46.45 o 
  -9   6   6      596.54      697.92    205.38 o 
  -8   6   6       89.17      124.67     52.92 o 
  -7   6   6        0.36       13.40     13.09 o 
  -6   6   6     1194.92     1247.70     90.16 o 
  -5   6   6      913.24      927.57     36.22 o 
  -4   6   6        5.20       21.98     22.73 o 
  -3   6   6      323.25      345.29     27.14 o 
  -2   6   6      258.27      320.40     28.62 o 
  -1   6   6     2684.50     2399.49     66.38 o 
   0   6   6        2.68       -7.95     16.60 o 
   1   6   6      978.89      863.54     37.00 o 
   2   6   6      396.51      384.47     27.32 o 
   3   6   6    10704.39    11379.04    170.61 o 
   4   6   6      286.06      331.10     26.50 o 
   5   6   6       28.21       14.53     12.32 o 
   6   6   6     1365.05     1351.34     52.01 o 
   7   6   6       97.45       96.45     18.58 o 
   8   6   6      932.86     1228.69     44.69 o 
   9   6   6       73.87       76.81     22.06 o 
  10   6   6        2.15      -21.58     21.58 o 
  11   6   6       82.31       95.59     32.80 o 
  12   6   6      117.00      165.40     48.48 o 
  13   6   6        2.04        8.33     27.34 o 
 -10   7   6      187.49      293.82     81.45 o 
  -9   7   6      291.55      258.72     99.14 o 
  -8   7   6       69.84       42.72     47.01 o 
  -7   7   6       45.31       21.90     36.84 o 
  -6   7   6      115.28       72.39     19.27 o 
  -5   7   6      851.34      804.05     52.38 o 
  -4   7   6      286.38      280.14     29.41 o 
  -3   7   6       45.25       44.92     22.19 o 
  -2   7   6     1391.02     1447.88     68.75 o 
  -1   7   6     1305.27     1364.39     50.65 o 
   0   7   6     2231.28     2085.70     79.03 o 
   1   7   6      357.64      353.67     29.63 o 
   2   7   6      827.81      740.18     36.19 o 
   3   7   6        0.89        7.32     11.97 o 
   4   7   6       83.38       75.35     15.59 o 
   5   7   6     1214.32     1468.10     67.44 o 
   6   7   6     1449.00     2127.54     81.92 o 
   7   7   6       99.31       97.89     12.82 o 
   8   7   6      516.62      538.89     36.68 o 
   9   7   6      387.33      448.50     41.97 o 
  10   7   6      301.75      411.18     70.85 o 
  11   7   6        0.57       15.75     18.31 o 
  12   7   6        2.16       11.74     27.95 o 
  13   7   6       23.66        4.34     40.65 o 
 -10   8   6      124.66      146.00     56.46 o 
  -9   8   6       27.97      -14.55     71.59 o 
  -8   8   6     1566.73     2172.05    255.82 o 
  -7   8   6       54.21       65.35     46.36 o 
  -6   8   6       43.84       45.59     49.31 o 
  -5   8   6       37.15       55.46     11.30 o 
  -4   8   6     2412.99     2512.77     67.78 o 
  -3   8   6      193.78      214.66     28.54 o 
  -2   8   6     1002.92     1017.84     56.74 o 
  -1   8   6      281.31      372.02     46.87 o 
   0   8   6      281.91      337.26     36.55 o 
   1   8   6       69.58      117.75     23.05 o 
   2   8   6       10.76       46.13     21.55 o 
   3   8   6       14.40       29.19     14.65 o 
   4   8   6       48.07       46.06     13.28 o 
   5   8   6       40.53       25.25     11.96 o 
   6   8   6      166.44      162.66     71.75 o 
   7   8   6      111.22       37.61     38.10 o 
   8   8   6        1.85        3.74     31.70 o 
   9   8   6       91.70       75.52     51.82 o 
  10   8   6      160.69      128.35     41.40 o 
  11   8   6        0.49       14.08     11.55 o 
  12   8   6       63.35      199.39     77.00 o 
  -9   9   6      291.44      292.30    148.32 o 
  -8   9   6      332.70      406.59     90.88 o 
  -7   9   6        0.26      -10.54     44.94 o 
  -6   9   6      126.31      129.51     48.89 o 
  -5   9   6        1.03       -9.81     10.58 o 
  -4   9   6     1336.81     1378.92     46.89 o 
  -3   9   6      103.90      100.75     27.05 o 
  -2   9   6        0.32       16.47     23.38 o 
  -1   9   6      392.48      464.14     44.53 o 
   0   9   6       45.54       47.22     26.04 o 
   1   9   6      778.26      903.71     63.82 o 
   2   9   6        2.62      -20.52     20.52 o 
   3   9   6      101.58       93.58     26.51 o 
   4   9   6        0.47        4.00     15.06 o 
   5   9   6       88.40       72.70     41.18 o 
   6   9   6       21.22       25.73     36.61 o 
   7   9   6     1135.21     1471.68    279.44 o 
   8   9   6      552.27      257.25    115.67 o 
   9   9   6       76.19       78.24     43.55 o 
  10   9   6       13.50        8.12     35.81 o 
  11   9   6      247.92      197.56     96.70 o 
  12   9   6       32.81      112.70     57.54 o 
  -9  10   6       99.94       81.66     52.08 o 
  -8  10   6      150.72      127.32     52.82 o 
  -7  10   6        1.90       12.42     50.86 o 
  -6  10   6      268.49      262.66     75.44 o 
  -5  10   6        1.10       -5.30     17.79 o 
  -4  10   6      508.37      451.03     39.17 o 
  -3  10   6      632.53      675.30     59.73 o 
  -2  10   6        7.23       28.91     28.27 o 
  -1  10   6      165.36      215.53     38.71 o 
   0  10   6     2085.09     2493.72    112.24 o 
   1  10   6      134.74      140.27     32.96 o 
   2  10   6       66.02       73.75     35.74 o 
   3  10   6      163.67      172.84     38.29 o 
   4  10   6       86.59       78.04     34.01 o 
   5  10   6       63.46       65.64     54.11 o 
   6  10   6       51.62       61.21     59.81 o 
   7  10   6      232.49      172.59    140.17 o 
   8  10   6       21.61       21.72     40.84 o 
   9  10   6       20.87       24.45     39.78 o 
  10  10   6       11.82      -22.21     42.20 o 
  11  10   6       84.02       42.29     48.82 o 
  12  10   6        0.25       15.90     52.73 o 
  -8  11   6       49.89       65.50     42.07 o 
  -7  11   6        2.55       58.24     60.78 o 
  -6  11   6      430.25      485.76     96.83 o 
  -5  11   6        3.88       16.15     18.67 o 
  -4  11   6       51.19       29.87     30.05 o 
  -3  11   6       86.57      100.46     33.48 o 
  -2  11   6      515.73      470.50     50.30 o 
  -1  11   6       31.20       19.37     36.92 o 
   0  11   6      129.06      136.09     51.21 o 
   1  11   6        3.11       22.64     32.65 o 
   2  11   6      275.34      368.10     53.36 o 
   3  11   6      752.06      718.29     56.52 o 
   4  11   6        3.85       -6.75     10.54 o 
   5  11   6       98.80      133.81     51.93 o 
   6  11   6      315.88      192.62    136.92 o 
   7  11   6       34.97      -35.11     86.01 o 
   8  11   6        3.11       12.38     77.21 o 
   9  11   6        9.98       -5.65     47.54 o 
  10  11   6       28.19      -22.49     51.49 o 
  11  11   6       43.18       81.76     57.85 o 
  -7  12   6       49.39       59.27     50.28 o 
  -6  12   6        1.86       42.81     61.56 o 
  -5  12   6       52.36       10.15      9.73 o 
  -4  12   6        6.64       11.19     29.53 o 
  -3  12   6        4.81       43.11     38.94 o 
  -2  12   6      203.94      264.24     49.88 o 
  -1  12   6      250.52      270.79     54.32 o 
   0  12   6       17.99      -20.02     39.42 o 
   1  12   6       75.38       23.97     43.58 o 
   2  12   6     1462.84     1643.40    159.07 o 
   3  12   6        5.69       -2.72     34.48 o 
   4  12   6      205.10      289.28     88.21 o 
   5  12   6      691.32      738.21     89.66 o 
   6  12   6       18.83      -30.31     90.63 o 
   7  12   6       55.46       -4.50     40.28 o 
   8  12   6        5.77       11.30     41.76 o 
   9  12   6      186.01      120.49     66.82 o 
  10  12   6       24.05       58.06     59.72 o 
  -6  13   6       88.96       70.05     72.81 o 
  -5  13   6      172.25      178.21     75.59 o 
  -4  13   6      118.10      125.70     50.60 o 
  -3  13   6      285.75      301.45     50.04 o 
  -2  13   6      141.58      235.74     62.63 o 
  -1  13   6      212.65      166.75     47.19 o 
   0  13   6       92.39      138.44     59.24 o 
   1  13   6      185.32      201.31     83.60 o 
   2  13   6        1.32      -11.21     37.20 o 
   3  13   6        7.49       38.50     40.14 o 
   4  13   6       83.73       21.59     49.08 o 
   5  13   6       91.33      128.68     56.61 o 
   6  13   6      181.24       35.58     58.57 o 
   7  13   6      161.81       30.64    103.07 o 
   8  13   6        1.51       24.34     51.29 o 
   9  13   6       86.71       98.77     66.54 o 
  10  13   6       32.99       88.91     66.20 o 
  -5  14   6        0.43       48.59     81.97 o 
  -4  14   6        4.72      -23.42     28.48 o 
  -3  14   6        0.39        7.57     29.80 o 
  -2  14   6       42.90      137.83     68.17 o 
  -1  14   6       63.08       13.72     42.22 o 
   0  14   6      124.60      137.13     99.40 o 
   1  14   6      122.15       58.38     92.13 o 
   2  14   6      231.62       95.49     62.55 o 
   3  14   6        4.35       -6.60     26.47 o 
   4  14   6      126.01       33.14     56.13 o 
   5  14   6        0.27       -6.95     38.29 o 
   6  14   6       19.28        7.50     46.62 o 
   7  14   6       32.51       71.97     80.94 o 
   8  14   6       47.07       23.08     72.44 o 
   9  14   6       27.15       41.81     74.60 o 
  -4  15   6       64.82       -2.76     70.88 o 
  -3  15   6       47.63       78.53     58.38 o 
  -2  15   6      112.38       31.33     43.43 o 
  -1  15   6       99.33       56.68     44.87 o 
   0  15   6        4.64      -64.61     77.90 o 
   1  15   6        5.12       -1.48     51.91 o 
   3  15   6       65.44      -45.41     56.40 o 
   4  15   6       68.36       42.27     61.80 o 
   5  15   6       12.73      130.25     83.74 o 
   6  15   6        0.26      -13.30     32.52 o 
   7  15   6        0.91      -68.75     68.75 o 
  -2  16   6       43.86       64.46     55.61 o 
  -1  16   6        0.39       12.30     61.92 o 
   0  16   6       10.06       20.53     34.92 o 
   2  16   6      261.59       79.67     62.52 o 
   3  16   6        1.89       26.93     99.48 o 
   4  16   6       68.42      286.45    151.65 o 
   5  16   6       62.71      167.53     72.69 o 
   6  16   6      154.01      173.65     93.49 o 
  -3 -12   7        0.81       15.06     42.47 o 
  -2 -12   7       32.20       15.33     47.44 o 
  -1 -12   7        1.81        4.47     32.33 o 
   0 -12   7       14.51       44.57     41.17 o 
   1 -12   7       41.44      105.88     43.97 o 
   2 -12   7      132.73      238.54     57.58 o 
   3 -12   7       22.85      -12.63     37.92 o 
   4 -12   7      111.68      148.71     56.05 o 
  -5 -11   7       20.71       43.02     34.97 o 
  -4 -11   7        0.77      -10.55     27.66 o 
  -3 -11   7       23.18       44.69     34.40 o 
  -2 -11   7       21.13        0.70     32.18 o 
  -1 -11   7        9.59       -4.15     31.06 o 
   0 -11   7      105.98       76.09     36.49 o 
   1 -11   7      106.50       74.92     36.69 o 
   2 -11   7       22.07      -20.41     29.48 o 
   3 -11   7       76.65      112.68     43.67 o 
   4 -11   7       47.31       11.35     30.90 o 
   5 -11   7       34.93       14.08     33.01 o 
   6 -11   7        0.67      -17.48     34.28 o 
  -6 -10   7       12.00        3.51     68.12 o 
  -5 -10   7      109.51       81.14     72.59 o 
  -4 -10   7        2.97       14.04     28.56 o 
  -3 -10   7       67.38       56.21     32.57 o 
  -2 -10   7       16.13       39.33     29.01 o 
  -1 -10   7      249.54      239.38     60.94 o 
   0 -10   7      130.95      112.53     36.37 o 
   1 -10   7       50.89      -19.57     28.16 o 
   2 -10   7      134.92      149.71     39.27 o 
   3 -10   7        3.11      -20.90     28.75 o 
   4 -10   7      405.29      432.08     60.98 o 
   5 -10   7       25.08       36.39     33.13 o 
   6 -10   7       22.15       22.53     32.82 o 
   7 -10   7        2.47       19.03     33.42 o 
   8 -10   7      307.47      147.20     60.86 o 
  -7  -9   7       35.90       51.49     90.41 o 
  -6  -9   7        2.07      -18.71     84.02 o 
  -5  -9   7       90.02       38.59     35.41 o 
  -4  -9   7        0.16      -15.28     27.34 o 
  -3  -9   7      142.62       87.52     31.07 o 
  -2  -9   7      253.01      210.38     44.11 o 
  -1  -9   7        6.22       24.64     26.16 o 
   0  -9   7       98.18       66.91     32.65 o 
   1  -9   7       82.81       72.47     31.26 o 
   2  -9   7      654.50      695.55     62.07 o 
   3  -9   7        1.80       -9.29     23.80 o 
   4  -9   7       16.55        8.09     26.78 o 
   5  -9   7      543.76      481.06     78.34 o 
   6  -9   7     1070.77     1159.89    166.82 o 
   7  -9   7        2.41       14.13     31.67 o 
   8  -9   7        9.20       31.51     31.68 o 
   9  -9   7       53.18       57.24     43.62 o 
  -8  -8   7       29.85       66.03     66.13 o 
  -7  -8   7       34.71       87.34     59.29 o 
  -6  -8   7       13.01       29.94     58.94 o 
  -5  -8   7        1.12       23.13     19.47 o 
  -4  -8   7        3.48       21.23     21.41 o 
  -3  -8   7      167.66      136.59     30.33 o 
  -2  -8   7        0.56      -22.44     22.44 o 
  -1  -8   7      383.73      385.08     60.75 o 
   0  -8   7      134.14      143.16     36.42 o 
   1  -8   7      392.30      489.91     56.02 o 
   2  -8   7      247.49      288.96     40.54 o 
   3  -8   7      274.09      381.03     45.16 o 
   4  -8   7        1.87      -31.96     31.96 o 
   5  -8   7      141.13      120.62     34.01 o 
   6  -8   7      874.51      935.87     72.32 o 
   7  -8   7      256.33      127.23     43.60 o 
   8  -8   7      170.44       70.76     34.16 o 
   9  -8   7        4.97      -14.27     25.44 o 
  -8  -7   7        0.95       70.69     61.09 o 
  -7  -7   7      132.81      155.42     82.37 o 
  -6  -7   7       56.63       18.91     44.96 o 
  -5  -7   7      287.93      380.30     80.72 o 
  -4  -7   7        9.06       -4.73     17.30 o 
  -3  -7   7      559.71      697.51     99.09 o 
  -2  -7   7       97.11      122.83     28.92 o 
  -1  -7   7        0.44       13.69     20.48 o 
   0  -7   7     1143.11     1445.12     67.43 o 
   1  -7   7      948.17     1041.00     56.03 o 
   2  -7   7      113.61      164.12     34.78 o 
   3  -7   7      724.17      850.96     51.20 o 
   4  -7   7      279.92      388.56     43.63 o 
   5  -7   7      223.11      224.43     40.02 o 
   6  -7   7      894.56     1076.28     63.08 o 
   7  -7   7      569.11      527.67     61.81 o 
   8  -7   7      496.05      302.67     80.10 o 
   9  -7   7       57.89       46.99     31.21 o 
  10  -7   7       30.36       30.07     31.48 o 
  -9  -6   7        0.14      -53.10     71.22 o 
  -8  -6   7      161.03      112.61     63.95 o 
  -7  -6   7        8.86       52.35     60.49 o 
  -6  -6   7        4.47       -1.06     45.07 o 
  -5  -6   7      758.30     1115.03    108.10 o 
  -4  -6   7       57.91       58.54     18.84 o 
  -3  -6   7      126.64      110.72     32.44 o 
  -2  -6   7       63.75       55.69     23.26 o 
  -1  -6   7       47.13       69.31     28.24 o 
   0  -6   7      498.53      628.72    114.99 o 
   1  -6   7      543.06      530.59     56.22 o 
   2  -6   7      708.33      750.05     45.26 o 
   3  -6   7      107.76       98.94     35.73 o 
   4  -6   7     1118.19     1270.24     61.02 o 
   5  -6   7      216.68      292.75     45.45 o 
   6  -6   7     1558.19     1785.22     93.41 o 
   7  -6   7      902.85     1017.20     84.93 o 
   8  -6   7      710.20      607.11    105.41 o 
   9  -6   7       27.59       19.67     23.60 o 
  10  -6   7      115.06       15.58     27.23 o 
  11  -6   7        0.56        3.14     63.80 o 
  -9  -5   7        1.18        6.91     60.51 o 
  -8  -5   7       63.09       60.59     65.84 o 
  -7  -5   7      162.36      105.32     62.52 o 
  -6  -5   7      147.61      211.81     53.07 o 
  -5  -5   7      997.61     1313.89    101.09 o 
  -4  -5   7      640.21      735.85     86.13 o 
  -3  -5   7       44.02       25.34     15.98 o 
  -2  -5   7      186.01      214.71     23.33 o 
  -1  -5   7      732.49      812.33     47.49 o 
   0  -5   7      614.31      726.68     42.37 o 
   1  -5   7        3.83       22.64     21.00 o 
   2  -5   7      832.09      834.85     46.43 o 
   3  -5   7     1535.43     1859.11     79.63 o 
   4  -5   7       52.13       93.67     24.32 o 
   5  -5   7        2.74      -12.97     23.22 o 
   6  -5   7        8.44        0.32     16.78 o 
   7  -5   7     1757.54     1767.71     76.74 o 
   8  -5   7       80.33       87.51     22.57 o 
   9  -5   7       67.18       41.58     22.63 o 
  10  -5   7      133.99      104.00     25.27 o 
  11  -5   7       29.59       13.53     34.76 o 
 -10  -4   7       16.60       50.35     73.57 o 
  -9  -4   7       13.38       17.28     41.49 o 
  -8  -4   7       45.90       75.02     54.59 o 
  -7  -4   7      512.10      647.76    104.13 o 
  -6  -4   7     1748.14     2317.27    129.71 o 
  -5  -4   7      148.48      199.68     46.66 o 
  -4  -4   7      472.11      574.71     54.22 o 
  -3  -4   7     1994.66     2232.48     58.82 o 
  -2  -4   7     1780.74     2220.62     74.12 o 
  -1  -4   7      180.95      247.78     31.70 o 
   0  -4   7      289.73      407.40     33.15 o 
   1  -4   7     1015.34      925.29     47.13 o 
   2  -4   7       52.65       66.23     22.66 o 
   3  -4   7      422.24      481.88     34.86 o 
   4  -4   7      262.47      242.92     28.70 o 
   5  -4   7     1923.26     2137.09     66.18 o 
   6  -4   7      135.40      138.76     26.51 o 
   7  -4   7      136.18      135.01     21.79 o 
   8  -4   7      144.82      166.40     28.38 o 
   9  -4   7       39.60        6.27     14.48 o 
  10  -4   7      399.48      317.83     92.56 o 
  11  -4   7       39.57       12.94     16.65 o 
  12  -4   7        1.15       -0.52     30.49 o 
 -10  -3   7      113.20      135.11     75.25 o 
  -9  -3   7       17.72       83.40     44.27 o 
  -8  -3   7       15.68      -39.75     41.67 o 
  -7  -3   7       84.58       79.74     42.64 o 
  -6  -3   7      872.28     1111.28     84.01 o 
  -5  -3   7       32.14       23.31     30.91 o 
  -4  -3   7       85.72      135.15     37.33 o 
  -3  -3   7       17.01       20.43     14.72 o 
  -2  -3   7      411.68      514.05     31.69 o 
  -1  -3   7      734.96      766.19     38.69 o 
   0  -3   7      251.12      227.83     32.22 o 
   1  -3   7      150.94      181.11     26.51 o 
   2  -3   7     3951.94     4381.34     90.60 o 
   3  -3   7      698.99      658.60     37.49 o 
   4  -3   7       40.36       40.87     18.90 o 
   5  -3   7       99.60      114.17     18.20 o 
   6  -3   7      258.29      264.39     41.63 o 
   7  -3   7       77.85      112.70     22.34 o 
   8  -3   7      123.37      135.44     26.49 o 
   9  -3   7      918.24     1139.12     94.44 o 
  10  -3   7       12.59        9.84     12.01 o 
  11  -3   7        3.50       -0.73      9.56 o 
  12  -3   7      122.33       98.81     51.94 o 
 -10  -2   7        1.33       -8.05     35.87 o 
  -9  -2   7        8.19       32.07     41.47 o 
  -8  -2   7       76.69      132.97     57.50 o 
  -7  -2   7        2.28      -11.14     29.30 o 
  -6  -2   7       55.20       69.49     33.89 o 
  -5  -2   7       96.10      118.74     35.50 o 
  -4  -2   7     1006.28     1034.63     94.16 o 
  -3  -2   7      866.38      984.63     58.86 o 
  -2  -2   7       11.08       24.18     33.44 o 
  -1  -2   7     2261.71     2028.77     57.51 o 
   0  -2   7     2706.80     2903.31     75.32 o 
   1  -2   7     2064.53     2147.92     66.43 o 
   2  -2   7       77.86       75.18     22.71 o 
   3  -2   7     2992.02     2762.40     67.41 o 
   4  -2   7     7043.74     7494.97    147.39 o 
   5  -2   7      830.54      892.66     89.67 o 
   6  -2   7      734.14      592.33    119.46 o 
   7  -2   7       56.37      115.32     62.18 o 
   8  -2   7        7.92       -3.67     35.94 o 
   9  -2   7     2741.14     3448.22    145.16 o 
  10  -2   7       47.87       51.82     42.60 o 
  11  -2   7      122.15      113.67     45.93 o 
  12  -2   7       10.49        8.59     36.11 o 
 -10  -1   7       85.05      141.10     65.25 o 
  -9  -1   7       44.70        8.16     34.64 o 
  -8  -1   7      634.48     1004.96    138.36 o 
  -7  -1   7      276.82      306.03     90.39 o 
  -6  -1   7       11.77      -26.59     31.92 o 
  -5  -1   7        7.05       -3.15     28.55 o 
  -4  -1   7      271.53      260.39     41.73 o 
  -3  -1   7       40.19       49.40     24.56 o 
  -2  -1   7      264.09      306.22     23.63 o 
  -1  -1   7      231.75      245.88     21.96 o 
   0  -1   7      555.50      651.22     34.02 o 
   1  -1   7     3286.46     3059.80     70.27 o 
   2  -1   7      755.66      678.03     34.38 o 
   3  -1   7      192.85      199.08     27.28 o 
   4  -1   7     1261.15     1230.84     41.69 o 
   5  -1   7       27.32       17.19     23.44 o 
   6  -1   7      160.38      199.58     38.52 o 
   7  -1   7     1007.57     1131.19     68.13 o 
   8  -1   7        6.67       41.03     32.29 o 
   9  -1   7       39.51       64.54     40.14 o 
  10  -1   7       12.66       32.52     49.08 o 
  11  -1   7       16.37       -2.43     39.80 o 
  12  -1   7        0.21       22.48     38.86 o 
  13  -1   7       28.11       59.98     46.22 o 
 -11   0   7      121.53      191.57     83.40 o 
 -10   0   7       90.96      -14.99     88.33 o 
  -9   0   7       58.96       42.79     50.54 o 
  -8   0   7       13.55        2.11     35.04 o 
  -7   0   7      808.87      929.61     84.52 o 
  -6   0   7      362.73      570.86     81.50 o 
  -5   0   7       12.64      -14.91     32.47 o 
  -4   0   7        9.28        9.33     22.69 o 
  -3   0   7      147.23      213.10     31.88 o 
  -2   0   7    22067.26    23132.24    375.60 o 
  -1   0   7     5504.02     5479.18     98.34 o 
   0   0   7      177.09      168.99     23.97 o 
   1   0   7      299.13      236.38     30.54 o 
   2   0   7     2144.83     1932.15     53.12 o 
   3   0   7        0.14       -4.16     14.91 o 
   4   0   7      604.24      524.53     46.06 o 
   5   0   7      838.96      935.36     70.79 o 
   6   0   7     1286.15     1367.47     75.29 o 
   7   0   7       51.97       24.50     34.58 o 
   8   0   7       91.54       96.94     41.50 o 
   9   0   7      307.94      332.52     96.63 o 
  10   0   7      202.27      124.49     97.90 o 
  11   0   7       33.28       41.61     56.79 o 
  12   0   7       12.33       40.07     54.06 o 
  13   0   7       30.51       96.67     61.24 o 
 -11   1   7       25.87      -19.08     52.71 o 
 -10   1   7       27.14       51.67     46.18 o 
  -9   1   7        1.39      -15.71     36.55 o 
  -8   1   7      463.64      431.50    158.96 o 
  -7   1   7      369.19      230.16    121.80 o 
  -6   1   7       31.84       61.75     39.29 o 
  -5   1   7       40.97       50.43     29.78 o 
  -4   1   7     1426.90     1662.29     87.68 o 
  -3   1   7     1071.56     1036.78     32.03 o 
  -2   1   7     8487.28     8722.07    165.68 o 
  -1   1   7     3642.84     3419.74    127.26 o 
   0   1   7     3102.14     2870.27     77.09 o 
   1   1   7        5.44       19.12     16.03 o 
   2   1   7     1723.92     1654.37     46.50 o 
   3   1   7      217.45      293.37     20.83 o 
   4   1   7      375.65      362.45     18.87 o 
   5   1   7      189.76      236.80     33.59 o 
   6   1   7      188.70      180.10     34.54 o 
   7   1   7       73.87      115.67     36.69 o 
   8   1   7      146.62      142.92     42.95 o 
   9   1   7      978.82     1422.85    101.10 o 
  10   1   7      136.51      141.76     72.77 o 
  11   1   7        2.07       65.22     57.67 o 
  12   1   7       55.94       43.45     41.17 o 
  13   1   7      138.18      277.19     92.33 o 
 -11   2   7       97.79       -0.13     36.66 o 
 -10   2   7       64.66       39.99     35.79 o 
  -9   2   7       15.03        9.76     16.28 o 
  -8   2   7       79.33       41.92     26.02 o 
  -7   2   7      559.79      390.98     75.74 o 
  -6   2   7       18.86       21.59     14.32 o 
  -5   2   7       98.68      100.98     20.88 o 
  -4   2   7     1756.77     1621.48     54.01 o 
  -3   2   7        1.73        3.06     18.05 o 
  -2   2   7       10.26       17.10     12.02 o 
  -1   2   7      700.65      724.42     31.63 o 
   0   2   7     5226.89     4721.51    107.38 o 
   1   2   7      488.98      398.03     27.23 o 
   2   2   7       37.81       22.01     14.96 o 
   3   2   7        6.71       10.08     13.85 o 
   4   2   7      305.31      287.30     15.65 o 
   5   2   7     3159.30     3054.35     85.29 o 
   6   2   7        8.30       19.62     22.60 o 
   7   2   7     1987.67     2121.07     81.43 o 
   8   2   7      372.05      408.07     46.71 o 
   9   2   7       52.01       56.39     40.63 o 
  10   2   7      253.11      334.42    138.08 o 
  11   2   7      481.68      769.39    244.89 o 
  12   2   7        0.36       17.27     14.89 o 
  13   2   7        2.41       54.27     48.87 o 
 -10   3   7       57.40       21.93     28.98 o 
  -9   3   7      117.57       30.31     23.38 o 
  -8   3   7        9.64      -24.93     24.93 o 
  -7   3   7        1.09      -16.00     16.00 o 
  -6   3   7      599.80      557.47     41.13 o 
  -5   3   7      123.98      113.18     20.10 o 
  -4   3   7       20.63       16.67     17.37 o 
  -3   3   7      127.79      156.40     17.16 o 
  -2   3   7     6886.10     6790.05    110.17 o 
  -1   3   7     4527.60     4427.48     78.13 o 
   0   3   7     4619.99     4460.10     76.62 o 
   1   3   7      274.68      273.25     24.18 o 
   2   3   7     1476.45     1409.41     38.31 o 
   3   3   7     2234.59     2156.72     46.38 o 
   4   3   7     1486.67     1298.30     40.35 o 
   5   3   7      399.28      431.81     26.50 o 
   6   3   7     7135.48     7368.00    175.31 o 
   7   3   7        0.16        3.82     11.42 o 
   8   3   7      294.91      483.88     52.79 o 
   9   3   7      119.14      139.44     46.87 o 
  10   3   7       15.71       23.36     11.85 o 
  11   3   7       52.20       47.25     18.48 o 
  12   3   7        4.04        3.31     18.91 o 
  13   3   7       28.80       52.71     46.02 o 
 -10   4   7        6.80       17.82     19.26 o 
  -9   4   7       77.51       31.11     22.85 o 
  -8   4   7      303.75      192.47     32.38 o 
  -7   4   7       13.41       28.08     20.66 o 
  -6   4   7        5.46       -3.53     23.72 o 
  -5   4   7      718.80      647.38     39.78 o 
  -4   4   7     1810.32     2017.45    108.95 o 
  -3   4   7       10.55        4.55     13.48 o 
  -2   4   7      526.83      635.67     27.87 o 
  -1   4   7      134.71      127.26     18.37 o 
   0   4   7     1711.50     1551.44     43.50 o 
   1   4   7       52.56       28.02     17.43 o 
   2   4   7        2.86       14.32     13.17 o 
   3   4   7        1.95       14.86     12.21 o 
   4   4   7       51.87       37.74     14.59 o 
   5   4   7      682.19      804.96     31.02 o 
   6   4   7     5365.93     5649.71    112.87 o 
   7   4   7       97.27      129.16     24.12 o 
   8   4   7     3308.30     3705.18    117.41 o 
   9   4   7       12.24       -9.41     15.06 o 
  10   4   7       42.87       68.69     17.93 o 
  11   4   7      230.12      333.42     59.50 o 
  12   4   7       22.28       46.99     28.05 o 
  13   4   7      127.44      182.35     78.09 o 
 -10   5   7       33.00       32.14     33.12 o 
  -9   5   7        0.09       -0.41     11.30 o 
  -8   5   7       11.00       12.54     15.97 o 
  -7   5   7       66.97       82.61     29.79 o 
  -6   5   7       30.81       11.91     17.66 o 
  -5   5   7      981.46     1166.96     64.12 o 
  -4   5   7      460.77      484.26     34.67 o 
  -3   5   7     1064.62     1004.06     45.25 o 
  -2   5   7      804.59      831.70     38.29 o 
  -1   5   7      275.65      196.04     23.15 o 
   0   5   7      240.50      308.76     27.57 o 
   1   5   7      120.81       76.57     20.20 o 
   2   5   7      124.49      157.62     20.28 o 
   3   5   7       37.08       39.71     15.44 o 
   4   5   7     1251.58     1103.85     38.28 o 
   5   5   7     1172.66     1398.34     44.42 o 
   6   5   7      136.09      135.88     22.52 o 
   7   5   7      584.52      648.20     37.02 o 
   8   5   7     1539.92     1832.82     60.63 o 
   9   5   7      231.92      237.98     30.03 o 
  10   5   7      169.26      153.75     27.33 o 
  11   5   7      161.61      202.31     60.96 o 
  12   5   7        0.26        1.58     18.49 o 
  13   5   7       50.82       38.14     27.03 o 
 -10   6   7      148.77      170.70     58.69 o 
  -9   6   7      354.43      400.95    138.43 o 
  -8   6   7        7.65        8.41     17.19 o 
  -7   6   7      358.04      373.18     54.13 o 
  -6   6   7      236.27      189.09     22.59 o 
  -5   6   7     3630.55     3890.75    151.76 o 
  -4   6   7      433.40      423.73     32.69 o 
  -3   6   7      636.27      722.36     36.13 o 
  -2   6   7       20.31       17.67     17.83 o 
  -1   6   7      466.42      511.11     42.04 o 
   0   6   7       23.07       17.40     16.29 o 
   1   6   7     1673.72     1624.32     49.39 o 
   2   6   7      632.83      756.44     36.75 o 
   3   6   7        1.29        1.11     12.64 o 
   4   6   7     1094.24      921.44     34.68 o 
   5   6   7       34.25       31.06     15.32 o 
   6   6   7       67.71       39.62     16.84 o 
   7   6   7        0.03       12.76     15.69 o 
   8   6   7      262.01      359.43     34.64 o 
   9   6   7     1017.84     1456.39     54.73 o 
  10   6   7       21.14       22.46     20.99 o 
  11   6   7      237.66      229.98     58.68 o 
  12   6   7      118.06      138.36     39.11 o 
  13   6   7        6.44       69.52     31.26 o 
 -10   7   7       68.59       47.64     38.79 o 
  -9   7   7      154.12      192.20     61.82 o 
  -8   7   7       58.22       61.40     45.23 o 
  -7   7   7        6.10        2.86     14.94 o 
  -6   7   7       14.55        9.31     11.22 o 
  -5   7   7      309.79      259.95     24.52 o 
  -4   7   7     6769.25     7808.60    167.23 o 
  -3   7   7     1668.26     2072.05     67.00 o 
  -2   7   7        2.82       -7.68     16.90 o 
  -1   7   7      264.15      225.71     40.20 o 
   0   7   7        4.74        5.91     17.50 o 
   1   7   7       15.74       -4.72     16.30 o 
   2   7   7      221.89      212.99     27.01 o 
   3   7   7      555.94      560.46     38.25 o 
   4   7   7      675.16      725.82     41.53 o 
   5   7   7      399.56      554.87     73.21 o 
   6   7   7     1052.64     1018.77     69.63 o 
   7   7   7      945.24     1103.28     51.72 o 
   8   7   7       40.17       76.91     19.04 o 
   9   7   7        0.46       20.29     22.85 o 
  10   7   7      480.87      744.82     46.11 o 
  11   7   7        0.53        5.51     19.17 o 
  12   7   7        8.93        3.42     22.63 o 
  13   7   7        2.74       24.36     36.84 o 
  -9   8   7       32.50       22.52     35.45 o 
  -8   8   7      288.72      306.03    111.56 o 
  -7   8   7        0.96       49.08     45.23 o 
  -6   8   7       25.31       29.54     17.18 o 
  -5   8   7        5.42        2.75     27.58 o 
  -4   8   7        6.18       25.72     24.35 o 
  -3   8   7     2472.54     2562.76     95.17 o 
  -2   8   7       35.87       19.54     25.57 o 
  -1   8   7     1651.47     1691.02     84.12 o 
   0   8   7       69.10       91.21     32.79 o 
   1   8   7     2214.90     2239.88     75.06 o 
   2   8   7      292.42      319.12     30.65 o 
   3   8   7      148.05      148.01     21.81 o 
   4   8   7        0.61        0.96     13.17 o 
   5   8   7      284.48      297.19     38.90 o 
   6   8   7       18.25       24.82     11.02 o 
   7   8   7      786.29     1312.65     84.80 o 
   8   8   7        3.19       13.83     12.94 o 
   9   8   7      105.92      104.34     15.83 o 
  10   8   7       48.85       41.14     14.16 o 
  11   8   7        1.78       -0.51     14.33 o 
  12   8   7       21.31       28.91     39.56 o 
  -9   9   7      159.00      219.54     61.74 o 
  -8   9   7      169.45       98.22     78.73 o 
  -7   9   7       10.70      -19.55     47.06 o 
  -6   9   7      278.67      293.64     59.15 o 
  -5   9   7       27.28       31.27     22.72 o 
  -4   9   7        0.85        0.05     24.49 o 
  -3   9   7     1395.44     1536.00     76.86 o 
  -2   9   7       30.26       52.36     31.79 o 
  -1   9   7      257.65      237.74     35.19 o 
   0   9   7      137.86      154.16     34.29 o 
   1   9   7     2237.99     2245.06    102.55 o 
   2   9   7       14.12        7.15     21.48 o 
   3   9   7      804.17      746.05     57.69 o 
   4   9   7        3.22        2.60     22.84 o 
   5   9   7      488.06      520.72     80.63 o 
   6   9   7        4.65        0.21     26.74 o 
   7   9   7       57.04       33.83     39.77 o 
   8   9   7      553.15      936.79    151.75 o 
   9   9   7       51.65       33.48     43.27 o 
  10   9   7       10.55       38.33     48.32 o 
  11   9   7       19.04       -4.80     31.94 o 
  12   9   7      214.54      259.15     68.58 o 
  -8  10   7      965.91     1284.09    203.07 o 
  -7  10   7      111.62      133.41     66.54 o 
  -6  10   7      108.50      203.53     56.18 o 
  -5  10   7       25.60       10.50     24.78 o 
  -4  10   7      142.21      128.21     24.19 o 
  -3  10   7        0.28       11.41     35.80 o 
  -2  10   7     1153.29     1194.27     75.46 o 
  -1  10   7      207.53      296.86     47.39 o 
   0  10   7       82.94      125.76     35.51 o 
   1  10   7      463.32      475.18     53.18 o 
   2  10   7       83.68      122.77     33.64 o 
   3  10   7       28.55       23.31     22.24 o 
   4  10   7        3.21      -11.36     12.92 o 
   5  10   7       24.43       18.93     41.27 o 
   6  10   7        1.28       23.02     39.80 o 
   7  10   7      221.71      153.60    112.76 o 
   8  10   7      416.58      339.82     90.62 o 
   9  10   7      283.12      198.39     77.39 o 
  10  10   7       34.60       60.83     59.18 o 
  11  10   7        1.28       24.05     50.00 o 
  12  10   7       98.45      113.96     72.14 o 
  -8  11   7        7.52       -6.74     36.76 o 
  -7  11   7        0.95       -6.47     40.83 o 
  -6  11   7      522.93      532.03    172.31 o 
  -5  11   7      338.50      194.82     55.58 o 
  -4  11   7      250.63      247.95     53.16 o 
  -3  11   7        0.42        4.02     32.45 o 
  -2  11   7      344.90      341.06     51.83 o 
  -1  11   7      429.56      487.74     55.28 o 
   0  11   7       60.73       94.77     34.73 o 
   1  11   7      209.78      230.67     46.57 o 
   2  11   7      120.73      144.96     35.09 o 
   3  11   7     1825.04     1901.96    187.30 o 
   4  11   7       72.71       37.86     18.73 o 
   5  11   7       17.88       13.00     43.58 o 
   6  11   7       81.21       66.15     41.51 o 
   7  11   7       29.22        0.87     61.64 o 
   8  11   7       28.27       28.38     51.12 o 
   9  11   7      243.68      178.54     66.85 o 
  10  11   7        4.80        0.79     42.45 o 
  11  11   7       72.14      165.90     73.71 o 
  -7  12   7        3.05       -9.74     49.48 o 
  -6  12   7       64.34      150.27     74.56 o 
  -5  12   7       65.06       48.01     62.01 o 
  -4  12   7       78.95       59.17     38.09 o 
  -3  12   7      195.52      164.57     43.59 o 
  -2  12   7      232.04      303.53     60.27 o 
  -1  12   7       50.90       69.66     50.14 o 
   0  12   7       11.41       18.93     34.26 o 
   1  12   7        1.26      -30.23     30.23 o 
   2  12   7        2.15      -17.04     30.60 o 
   3  12   7      683.12      661.93     98.75 o 
   4  12   7       65.12       56.43     22.59 o 
   5  12   7      175.25       30.57     90.87 o 
   6  12   7        1.91      -52.47     66.59 o 
   7  12   7        1.11      -19.44     44.50 o 
   8  12   7      114.62       11.42     82.51 o 
   9  12   7      310.78      271.67    110.25 o 
  10  12   7       50.97       66.69     61.40 o 
  -6  13   7      109.02      200.08     87.28 o 
  -5  13   7        0.90       82.90     74.23 o 
  -4  13   7      382.79      323.09     78.53 o 
  -3  13   7       19.29       46.31     52.75 o 
  -2  13   7      684.40      791.29     78.81 o 
  -1  13   7      140.85      103.10     41.11 o 
   0  13   7      361.54      497.51     57.63 o 
   1  13   7       36.84       73.48     38.64 o 
   2  13   7      435.18      406.62     80.21 o 
   3  13   7       60.70       45.40     33.17 o 
   4  13   7      257.75      125.30     57.49 o 
   5  13   7      113.48       74.76     62.60 o 
   6  13   7      444.34        4.08     87.46 o 
   7  13   7        1.19       13.00     61.01 o 
   8  13   7        6.44       -8.38     40.85 o 
   9  13   7       39.09       -0.46     46.41 o 
  10  13   7        2.51       80.74     67.22 o 
  -5  14   7       74.84       92.12    103.20 o 
  -4  14   7      321.87      230.91    110.63 o 
  -3  14   7      138.93       88.24     46.76 o 
  -2  14   7      246.57      250.44     59.94 o 
  -1  14   7      259.87      337.37     65.85 o 
   0  14   7      685.75      791.83    134.51 o 
   1  14   7       12.51       34.29     50.16 o 
   2  14   7       54.32       -3.49     36.74 o 
   3  14   7       57.15        7.93     33.33 o 
   4  14   7      969.18     1126.59    197.28 o 
   5  14   7       98.26      109.35     61.95 o 
   6  14   7        5.28      -18.93     74.52 o 
   7  14   7      118.26       25.35    106.90 o 
   8  14   7      105.02      156.00     71.25 o 
   9  14   7        3.49       -5.02     57.53 o 
  -4  15   7        0.09       54.90     93.62 o 
  -3  15   7       27.52       45.62     37.68 o 
  -2  15   7       22.52       48.28     39.70 o 
  -1  15   7       10.87       23.86     35.12 o 
   0  15   7       12.52       35.42     47.11 o 
   1  15   7        8.27       29.58     42.21 o 
   2  15   7        0.98       -7.34     37.05 o 
   3  15   7       90.01       79.88     37.23 o 
   4  15   7      101.74       75.32     72.62 o 
   5  15   7      205.29      203.33    148.38 o 
   6  15   7       31.00        3.80     34.35 o 
   7  15   7       46.84      141.04     97.34 o 
  -2  16   7      118.21       93.32     47.39 o 
  -1  16   7        5.57       34.45     35.36 o 
   0  16   7       65.27       56.78     40.73 o 
   1  16   7        4.64       41.74     52.73 o 
   2  16   7      102.83       15.78     77.50 o 
   3  16   7        0.59      -59.03    114.82 o 
   4  16   7       15.80      217.67    145.19 o 
   5  16   7       10.57       45.31     40.56 o 
   6  16   7       64.41      104.92     88.09 o 
  -1 -12   8        3.10        8.98     39.13 o 
   0 -12   8       73.64      131.18     44.43 o 
   1 -12   8        0.94      -19.15     35.52 o 
   2 -12   8       62.64      138.00     50.24 o 
   3 -12   8       65.28      204.47    126.06 o 
  -4 -11   8       35.17       69.41    106.34 o 
  -3 -11   8        0.38       13.67     30.88 o 
  -2 -11   8        0.52       67.94     35.91 o 
  -1 -11   8       25.19       37.36     35.54 o 
   0 -11   8        4.84       -2.01     26.53 o 
   1 -11   8       41.40       74.59     38.39 o 
   2 -11   8       18.24       40.53     43.33 o 
   3 -11   8       77.71       26.44     37.30 o 
   4 -11   8       13.54       24.89     34.14 o 
   5 -11   8        7.83       17.06     31.57 o 
  -5 -10   8       19.71      -10.28     62.53 o 
  -4 -10   8       35.42       12.92     27.73 o 
  -3 -10   8       12.89       77.89     33.67 o 
  -2 -10   8       32.40       49.42     32.30 o 
  -1 -10   8       73.82       65.86     35.61 o 
   0 -10   8      468.25      436.92     62.30 o 
   1 -10   8        8.67       80.39     38.82 o 
   2 -10   8      244.54      236.96     50.46 o 
   3 -10   8       16.50       24.10     30.44 o 
   4 -10   8       76.69       68.86     37.43 o 
   5 -10   8       52.96       74.82     40.20 o 
   6 -10   8       13.05        7.17     31.56 o 
   7 -10   8        6.84       22.26     40.75 o 
  -6  -9   8       19.69      -65.88     81.25 o 
  -5  -9   8        6.03        8.99     54.37 o 
  -4  -9   8        8.17       34.10     24.84 o 
  -3  -9   8       23.38       34.76     29.22 o 
  -2  -9   8       67.10       95.59     38.80 o 
  -1  -9   8       36.09       38.90     28.65 o 
   0  -9   8        7.14      -11.65     25.81 o 
   1  -9   8        7.21       48.35     38.11 o 
   2  -9   8      115.52       99.46     37.18 o 
   3  -9   8      127.22       73.58     36.00 o 
   4  -9   8      219.10      212.46     45.77 o 
   5  -9   8       35.14        1.81     28.65 o 
   6  -9   8       82.21       90.47     42.46 o 
   7  -9   8       67.98       66.47     38.85 o 
   8  -9   8       72.45       43.97     37.83 o 
  -7  -8   8        4.47        2.64     46.77 o 
  -6  -8   8       42.52       23.86     68.91 o 
  -5  -8   8      242.76      101.26     60.57 o 
  -4  -8   8      155.56       61.12     22.85 o 
  -3  -8   8       21.44       45.07     24.64 o 
  -2  -8   8       72.04      103.81     29.62 o 
  -1  -8   8      279.11      284.85     44.92 o 
   0  -8   8       34.53       45.68     30.12 o 
   1  -8   8       55.98       71.32     39.99 o 
   2  -8   8      201.20      249.19     42.96 o 
   3  -8   8      124.62       88.25     33.18 o 
   4  -8   8      933.51     1186.22     64.40 o 
   5  -8   8      792.72      856.70     69.26 o 
   6  -8   8      197.50      101.35     37.97 o 
   7  -8   8       17.45       11.65     29.33 o 
   8  -8   8       54.75       28.19     30.66 o 
   9  -8   8       64.04       30.76     28.33 o 
  -8  -7   8        8.89       34.49     39.60 o 
  -7  -7   8       88.47       90.14     47.71 o 
  -6  -7   8      147.49      102.94     76.39 o 
  -5  -7   8        6.73      -23.26     43.30 o 
  -4  -7   8       12.80        8.74     15.32 o 
  -3  -7   8      248.37      271.58     29.79 o 
  -2  -7   8        9.24       10.48     20.74 o 
  -1  -7   8      838.26     1000.95     67.18 o 
   0  -7   8      450.36      546.27     53.67 o 
   1  -7   8       15.02       11.42     25.87 o 
   2  -7   8     1038.47     1208.33     66.40 o 
   3  -7   8      455.84      578.91     63.28 o 
   4  -7   8       70.45       81.04     28.64 o 
   5  -7   8      135.44      155.39     35.87 o 
   6  -7   8      100.90      117.89     33.90 o 
   7  -7   8        3.38       33.87     33.13 o 
   8  -7   8       68.00       25.97     33.01 o 
   9  -7   8       12.76       -3.11     20.77 o 
  10  -7   8       84.23       -4.12     37.27 o 
  -8  -6   8        2.85      -23.26     41.86 o 
  -7  -6   8       55.88       87.54     54.88 o 
  -6  -6   8       34.90       52.35     45.82 o 
  -5  -6   8        1.82       16.46     37.28 o 
  -4  -6   8      258.25      405.08     65.66 o 
  -3  -6   8      227.14      165.46     28.67 o 
  -2  -6   8      113.09       88.09     24.55 o 
  -1  -6   8      383.23      420.03     45.00 o 
   0  -6   8      456.60      495.45     44.44 o 
   1  -6   8      218.53      294.64     45.75 o 
   2  -6   8       41.28       49.00     26.43 o 
   3  -6   8       18.43       13.95     27.48 o 
   4  -6   8      254.12      314.51     41.82 o 
   5  -6   8      195.53      206.97     37.54 o 
   6  -6   8      817.31      942.18     58.13 o 
   7  -6   8      162.83      219.19     38.89 o 
   8  -6   8     1005.46     1053.05    117.09 o 
   9  -6   8        1.97       -3.07     16.71 o 
  10  -6   8        5.33      -29.48     39.17 o 
  -9  -5   8       56.06       48.43     59.00 o 
  -8  -5   8       11.03       16.75     74.25 o 
  -7  -5   8       58.68       26.06     41.72 o 
  -6  -5   8       77.88       78.08     43.26 o 
  -5  -5   8       30.61       39.24     40.62 o 
  -4  -5   8      127.84      127.98     51.07 o 
  -3  -5   8        0.34       -0.55     14.75 o 
  -2  -5   8       20.38       33.99     19.66 o 
  -1  -5   8      712.27      694.84     50.98 o 
   0  -5   8        0.62       -8.01     19.76 o 
   1  -5   8     1397.44     1496.66     59.01 o 
   2  -5   8       76.91       54.95     29.69 o 
   3  -5   8      128.84      166.19     37.96 o 
   4  -5   8      311.09      448.33     49.06 o 
   5  -5   8     1202.45     1372.15     62.01 o 
   6  -5   8      575.79      542.79     39.73 o 
   7  -5   8     1010.59      967.87    104.69 o 
   8  -5   8      306.42      293.68     42.66 o 
   9  -5   8      990.69     1581.42    284.78 o 
  10  -5   8      185.60       61.93     21.72 o 
  11  -5   8       34.12       -1.74     33.48 o 
  -9  -4   8       28.39       47.46     46.70 o 
  -8  -4   8       11.51       67.68     51.83 o 
  -7  -4   8       42.01       35.91     40.16 o 
  -6  -4   8      243.07      224.84     52.81 o 
  -5  -4   8      746.06     1047.89     78.48 o 
  -4  -4   8      423.48      494.26     66.47 o 
  -3  -4   8        1.89       13.75     18.34 o 
  -2  -4   8      784.33      822.53     44.71 o 
  -1  -4   8      923.86     1072.18     62.31 o 
   0  -4   8      298.37      351.74     38.81 o 
   1  -4   8      100.15       99.43     25.25 o 
   2  -4   8      431.80      545.16     44.96 o 
   3  -4   8     1751.01     1831.94     65.90 o 
   4  -4   8      111.05      143.95     34.14 o 
   5  -4   8      384.09      524.48    100.87 o 
   6  -4   8        4.25      -13.35     19.67 o 
   7  -4   8      113.57      169.41     24.88 o 
   8  -4   8      459.43      294.89     47.29 o 
   9  -4   8        9.44       19.74     12.20 o 
  10  -4   8      120.68       17.25     36.59 o 
  11  -4   8       50.70       12.64     30.01 o 
  -9  -3   8        2.41       15.76     40.12 o 
  -8  -3   8       14.65       21.22     57.58 o 
  -7  -3   8        5.98       57.48     37.17 o 
  -6  -3   8      218.67      304.91     52.31 o 
  -5  -3   8        9.59       21.55     32.17 o 
  -4  -3   8        3.81       11.73     34.93 o 
  -3  -3   8        1.15        0.87     10.26 o 
  -2  -3   8      673.30      826.75     40.66 o 
  -1  -3   8      414.62      480.15     38.78 o 
   0  -3   8      572.57      720.01     44.18 o 
   1  -3   8      689.14      717.81     43.56 o 
   2  -3   8      186.22      258.17     33.95 o 
   3  -3   8      976.98      943.82     55.11 o 
   4  -3   8      839.52      940.20     49.09 o 
   5  -3   8      305.82      257.25     32.72 o 
   6  -3   8       28.62       22.04     17.57 o 
   7  -3   8        1.08        3.34     21.01 o 
   8  -3   8      120.62      165.94     44.58 o 
   9  -3   8        0.18       39.10     34.54 o 
  10  -3   8      248.28      168.29     78.47 o 
  11  -3   8        6.09       -4.31     35.38 o 
  12  -3   8      112.15       16.56     33.15 o 
 -10  -2   8       17.27       19.00     56.53 o 
  -9  -2   8       36.70        8.11     46.65 o 
  -8  -2   8       28.40       42.46     49.12 o 
  -7  -2   8      263.33      162.97    158.24 o 
  -6  -2   8        0.40       15.76     41.60 o 
  -5  -2   8        5.82       15.10     32.00 o 
  -4  -2   8      641.34      805.75     61.12 o 
  -3  -2   8      582.70      799.76     59.86 o 
  -2  -2   8       60.96       54.07     24.76 o 
  -1  -2   8        4.05       11.58     15.40 o 
   0  -2   8       25.57       47.39     19.95 o 
   1  -2   8     3567.39     3661.51     95.19 o 
   2  -2   8       43.94       51.32     20.13 o 
   3  -2   8        2.10       22.92     20.79 o 
   4  -2   8       15.74       47.83     19.85 o 
   5  -2   8     2565.98     2686.57     73.87 o 
   6  -2   8        9.68        2.11      7.74 o 
   7  -2   8       10.32        7.78     32.18 o 
   8  -2   8      113.92      127.64     50.64 o 
   9  -2   8      574.64      746.61     74.12 o 
  10  -2   8      115.56      184.16     49.88 o 
  11  -2   8       15.93       24.98     41.94 o 
  12  -2   8       12.05       13.53     37.94 o 
 -10  -1   8        3.62       26.36     67.16 o 
  -9  -1   8      100.57      157.66     94.25 o 
  -8  -1   8        1.02       19.61     39.52 o 
  -7  -1   8       76.23       49.18     37.99 o 
  -6  -1   8       40.49       46.78     32.84 o 
  -5  -1   8        0.53      -19.22     28.19 o 
  -4  -1   8      808.29      872.54     65.67 o 
  -3  -1   8      149.83      245.49     42.68 o 
  -2  -1   8      633.65      707.10     34.70 o 
  -1  -1   8      707.65      709.31     42.03 o 
   0  -1   8      878.09      827.84     37.59 o 
   1  -1   8        0.02      -12.31     17.27 o 
   2  -1   8     1188.38     1130.63     45.88 o 
   3  -1   8     4997.38     5034.08    113.11 o 
   4  -1   8     2808.29     3090.77     72.31 o 
   5  -1   8      327.94      307.16     62.47 o 
   6  -1   8      130.86      100.59     47.47 o 
   7  -1   8     1658.56     1951.60     91.31 o 
   8  -1   8      249.46      337.45     58.12 o 
   9  -1   8      101.43      146.87     48.44 o 
  10  -1   8      263.64      434.29     64.27 o 
  11  -1   8       35.92       -4.18     42.36 o 
  12  -1   8       42.09       57.02     47.45 o 
 -10   0   8      164.25       95.06     58.35 o 
  -9   0   8       54.89       49.10     57.11 o 
  -8   0   8       51.48       -5.36     55.82 o 
  -7   0   8        4.50      -11.46     37.27 o 
  -6   0   8      419.62      282.72    142.80 o 
  -5   0   8        0.09       -8.17     28.26 o 
  -4   0   8      136.79      222.08     40.79 o 
  -3   0   8       16.51       26.68     18.50 o 
  -2   0   8    15323.94    16928.94    294.30 o 
  -1   0   8      367.77      399.93     27.03 o 
   0   0   8     2531.34     2175.83    106.70 o 
   1   0   8      400.02      356.53     33.45 o 
   2   0   8      292.28      224.62     25.51 o 
   3   0   8      951.84      955.38     42.16 o 
   4   0   8      179.97      208.68     26.71 o 
   5   0   8       40.11        6.66     24.51 o 
   6   0   8        0.08       32.13     55.17 o 
   7   0   8      351.96      377.64    135.25 o 
   8   0   8        4.82        8.78     42.35 o 
   9   0   8      117.89      153.24     50.32 o 
  10   0   8       50.64       48.34     47.24 o 
  11   0   8      206.69      334.46    177.27 o 
  12   0   8        2.00       34.76     65.48 o 
  13   0   8       33.29       44.07     44.09 o 
 -10   1   8       29.79       39.76     44.27 o 
  -9   1   8      106.57       80.43     49.38 o 
  -8   1   8      255.78      106.84    114.80 o 
  -7   1   8       64.54       24.06     33.71 o 
  -6   1   8        2.51      -43.06     43.06 o 
  -5   1   8        8.73       29.73     35.69 o 
  -4   1   8       20.29        7.60     27.62 o 
  -3   1   8     1366.59     1257.76     84.52 o 
  -2   1   8     8294.44     9012.62    177.13 o 
  -1   1   8      525.40      637.43     36.49 o 
   0   1   8      690.67      712.25     40.18 o 
   1   1   8     2868.74     2652.85     71.23 o 
   2   1   8      107.76       93.44     20.27 o 
   3   1   8     3827.05     3587.98     74.18 o 
   4   1   8     1170.27     1276.13     51.54 o 
   5   1   8      208.29      180.92     40.81 o 
   6   1   8      204.52      287.73     45.64 o 
   7   1   8      754.86      998.50     72.15 o 
   8   1   8       15.65       33.70     32.61 o 
   9   1   8      628.80      685.15    147.06 o 
  10   1   8        4.24       37.19     42.17 o 
  11   1   8      129.69      160.26     58.51 o 
  12   1   8       20.22        6.15     38.49 o 
  13   1   8      102.70      310.56    113.02 o 
 -10   2   8       28.20       16.51     34.13 o 
  -9   2   8        5.90        4.09     28.25 o 
  -8   2   8        0.41       17.44     29.96 o 
  -7   2   8       38.66       27.62     30.96 o 
  -6   2   8       71.93       51.26     35.39 o 
  -5   2   8       81.15       52.61     25.86 o 
  -4   2   8      187.94      233.34     28.30 o 
  -3   2   8      110.55      100.51     17.61 o 
  -2   2   8      754.32      711.05     34.68 o 
  -1   2   8      621.25      704.58     35.52 o 
   0   2   8       10.21       27.91     19.99 o 
   1   2   8       42.21       31.07     19.57 o 
   2   2   8       14.78       18.50     15.31 o 
   3   2   8      962.87      902.60     35.16 o 
   4   2   8       44.60       71.95     13.94 o 
   5   2   8     1320.39     1330.69     61.09 o 
   6   2   8      480.78      487.68     80.23 o 
   7   2   8      371.38      405.75     74.58 o 
   8   2   8      915.22     1322.74     75.46 o 
   9   2   8      326.61      357.80     81.28 o 
  10   2   8       37.97       57.79     43.63 o 
  11   2   8      386.57      660.50    229.98 o 
  12   2   8       42.91       56.57     54.39 o 
  13   2   8       46.33       53.85     59.78 o 
 -10   3   8       39.19       52.64     42.59 o 
  -9   3   8       85.19       68.95     37.78 o 
  -8   3   8      478.08      316.45     67.27 o 
  -7   3   8      108.21       91.08     41.68 o 
  -6   3   8        7.12      -13.73     19.76 o 
  -5   3   8      114.84       86.79     38.36 o 
  -4   3   8      819.51      822.18     54.99 o 
  -3   3   8      285.21      220.70     23.29 o 
  -2   3   8      145.37      131.55     17.56 o 
  -1   3   8       13.49       34.22     14.89 o 
   0   3   8     6042.71     6061.86    111.70 o 
   1   3   8       71.99       88.06     21.00 o 
   2   3   8        2.05      -17.50     17.50 o 
   3   3   8      377.12      425.62     41.77 o 
   4   3   8       50.04       41.98     15.50 o 
   5   3   8      575.85      716.37     44.11 o 
   6   3   8        0.14       18.00     22.88 o 
   7   3   8     1016.37     1212.02     69.80 o 
   8   3   8      799.45      966.22    188.05 o 
   9   3   8       76.55      114.03     42.01 o 
  10   3   8       27.68       62.93     37.52 o 
  11   3   8       83.16      145.61     44.91 o 
  12   3   8       42.88       26.06     38.78 o 
  13   3   8        4.14       27.95     47.29 o 
  -9   4   8        0.37       16.31     18.93 o 
  -8   4   8       21.11       19.96     20.88 o 
  -7   4   8       69.83       53.61     21.68 o 
  -6   4   8       43.21       48.99     21.28 o 
  -5   4   8        0.60       14.31     25.84 o 
  -4   4   8       46.88       58.37     20.33 o 
  -3   4   8       86.80       95.41     19.26 o 
  -2   4   8      143.82      136.22     23.30 o 
  -1   4   8     1591.02     1615.71     46.12 o 
   0   4   8       14.79       16.87     15.28 o 
   1   4   8     1390.20     1335.70     48.55 o 
   2   4   8      595.13      581.43     30.54 o 
   3   4   8       24.34       26.25     15.27 o 
   4   4   8     1539.19     1571.38     40.64 o 
   5   4   8      229.94      297.85     23.52 o 
   6   4   8      260.26      359.92     28.23 o 
   7   4   8       49.62       73.86     15.21 o 
   8   4   8        3.78       20.03     17.67 o 
   9   4   8      126.96      135.04     37.40 o 
  10   4   8       32.48       15.53     14.09 o 
  11   4   8      727.91     1349.30     85.28 o 
  12   4   8       18.80       22.40     33.52 o 
  13   4   8        0.16       32.02     39.41 o 
 -10   5   8       19.07      108.10    101.69 o 
  -9   5   8       73.66       87.65     64.80 o 
  -8   5   8        3.47       11.91     20.53 o 
  -7   5   8      195.67      156.62     36.06 o 
  -6   5   8        7.01       14.39     18.06 o 
  -5   5   8      178.27      208.20     27.13 o 
  -4   5   8       18.24       38.32     20.45 o 
  -3   5   8      926.51      911.19     45.32 o 
  -2   5   8      245.02      235.57     23.81 o 
  -1   5   8      277.02      285.42     30.12 o 
   0   5   8      510.97      551.77     32.19 o 
   1   5   8       76.88       72.95     19.90 o 
   2   5   8     1078.39     1065.73     39.38 o 
   3   5   8     4951.34     5143.15     94.61 o 
   4   5   8        0.05        9.61     19.72 o 
   5   5   8     1101.01     1237.24     42.46 o 
   6   5   8      117.65      119.69     21.89 o 
   7   5   8      614.00      667.34     40.84 o 
   8   5   8       44.09       54.11     21.97 o 
   9   5   8      382.92      512.50     48.47 o 
  10   5   8       29.06       31.84     19.52 o 
  11   5   8       15.82       -0.99     14.99 o 
  12   5   8      136.98      167.93     68.24 o 
  13   5   8       75.38      129.98     54.24 o 
  -9   6   8       16.20       99.59     63.91 o 
  -8   6   8      140.91       76.23     26.64 o 
  -7   6   8      203.33      145.95     34.57 o 
  -6   6   8      224.62      226.54     31.66 o 
  -5   6   8       21.11      -10.02     24.49 o 
  -4   6   8     1737.98     1912.31     88.49 o 
  -3   6   8        3.98      -22.13     22.13 o 
  -2   6   8      551.25      606.94     35.70 o 
  -1   6   8      166.41      211.28     27.07 o 
   0   6   8     2292.57     2115.45     60.46 o 
   1   6   8      638.55      743.70     38.08 o 
   2   6   8     5280.32     5788.18    113.50 o 
   3   6   8     1281.96     1222.72     52.09 o 
   4   6   8     1379.86     1318.69     48.23 o 
   5   6   8      726.61      722.69     35.75 o 
   6   6   8       49.34       41.04     17.52 o 
   7   6   8       92.17      102.89     22.38 o 
   8   6   8      661.44      889.43     49.06 o 
   9   6   8        3.29        9.98     22.21 o 
  10   6   8      250.76      457.90     65.24 o 
  11   6   8       27.91       12.86     34.08 o 
  12   6   8       12.76        9.53     21.85 o 
  13   6   8       16.45       61.46     37.14 o 
  -9   7   8      171.61      131.30     68.11 o 
  -8   7   8        0.80        1.89      9.75 o 
  -7   7   8      696.08      576.92    139.58 o 
  -6   7   8      293.51      270.90     47.57 o 
  -5   7   8       27.77       66.45     24.92 o 
  -4   7   8       97.26      122.48     27.19 o 
  -3   7   8       62.79       42.34     27.54 o 
  -2   7   8      341.04      486.09     47.41 o 
  -1   7   8       35.52       53.80     22.70 o 
   0   7   8       30.67       19.70     17.65 o 
   1   7   8      193.52      243.60     28.76 o 
   2   7   8     2327.38     2427.52     71.99 o 
   3   7   8      183.64      253.65     25.88 o 
   4   7   8      205.16      218.48     26.59 o 
   5   7   8       31.69       48.21     17.54 o 
   6   7   8      298.55      266.89     28.02 o 
   7   7   8      195.14      185.10     24.35 o 
   8   7   8      224.51      263.82     47.15 o 
   9   7   8        0.54       -9.44     17.23 o 
  10   7   8       40.85       45.86     23.74 o 
  11   7   8       88.62      134.50     33.52 o 
  12   7   8       67.94      106.74     48.05 o 
  -9   8   8       48.65       53.85     48.67 o 
  -8   8   8        1.52        8.31     31.72 o 
  -7   8   8      108.76       26.92     25.80 o 
  -6   8   8       42.33       -4.41     21.90 o 
  -5   8   8      208.56      182.74     42.10 o 
  -4   8   8      813.79      863.13     48.86 o 
  -3   8   8      588.93      518.95     37.90 o 
  -2   8   8      134.33      166.18     33.90 o 
  -1   8   8     1023.55     1098.28     65.19 o 
   0   8   8      134.04      116.61     26.37 o 
   1   8   8      272.65      307.18     37.10 o 
   2   8   8     1087.70     1274.97     68.99 o 
   3   8   8     1237.07     1206.43     69.44 o 
   4   8   8        0.53        5.37     15.24 o 
   5   8   8       23.40       10.42     13.60 o 
   6   8   8      145.99      162.69     23.33 o 
   7   8   8       29.85       51.48     18.48 o 
   8   8   8      931.82     1205.28    115.34 o 
   9   8   8       20.42       30.22     20.89 o 
  10   8   8        0.35       16.97     15.75 o 
  11   8   8        8.58       -8.72     16.42 o 
  12   8   8        1.42       25.00     44.92 o 
  -8   9   8      121.41      169.01     62.48 o 
  -7   9   8       24.61       14.81     43.86 o 
  -6   9   8       29.80       17.63     15.71 o 
  -5   9   8      179.08      113.40     24.49 o 
  -4   9   8      136.89      103.50     36.33 o 
  -3   9   8      929.90      994.59     98.33 o 
  -2   9   8      542.21      673.95     57.90 o 
  -1   9   8       12.14        4.11     23.14 o 
   0   9   8      273.55      287.22     50.31 o 
   1   9   8       84.85      106.18     29.84 o 
   2   9   8      655.42      723.50     51.45 o 
   3   9   8      507.76      552.92     43.84 o 
   4   9   8       10.47       31.92     20.33 o 
   5   9   8       79.07       35.51     23.68 o 
   6   9   8      423.27      307.08     76.32 o 
   7   9   8      119.72       82.17     20.39 o 
   8   9   8       19.52       30.73     33.65 o 
   9   9   8       85.31       67.84     38.54 o 
  10   9   8       94.01      209.15     66.25 o 
  11   9   8        3.42      -45.85     57.89 o 
  12   9   8       51.97       94.23     56.67 o 
  -8  10   8       34.41       31.59     53.48 o 
  -7  10   8       42.15       27.36     48.98 o 
  -6  10   8      113.38      157.86     64.09 o 
  -5  10   8       72.89       30.08     21.56 o 
  -4  10   8       77.62       65.41     23.65 o 
  -3  10   8      111.01      108.92     47.57 o 
  -2  10   8      960.92     1210.95     81.05 o 
  -1  10   8        2.29       -8.05     25.79 o 
   0  10   8      174.86      222.95     38.43 o 
   1  10   8     1680.05     1961.47    105.93 o 
   2  10   8      248.87      262.44     38.28 o 
   3  10   8       65.14       55.24     28.95 o 
   4  10   8       23.41        2.93     16.22 o 
   5  10   8      102.30       70.05     22.68 o 
   6  10   8        2.38       10.55     33.04 o 
   7  10   8        3.54        1.67     33.09 o 
   8  10   8     1056.02     1432.31    128.90 o 
   9  10   8        0.86      -10.60     36.24 o 
  10  10   8        3.42       70.20     49.99 o 
  11  10   8        0.77       11.58     41.60 o 
  -7  11   8        0.57       -9.37     46.70 o 
  -6  11   8        7.84      -40.34     55.38 o 
  -5  11   8      612.07      479.12     97.92 o 
  -4  11   8       12.40      -17.49     22.34 o 
  -3  11   8        4.41       -4.34     51.55 o 
  -2  11   8        2.11      -32.81     32.81 o 
  -1  11   8     1425.48     1610.93     96.35 o 
   0  11   8       84.21       87.00     40.35 o 
   1  11   8     1225.20     1462.06    127.48 o 
   2  11   8      456.99      419.78     48.38 o 
   3  11   8        2.45       24.81     28.51 o 
   4  11   8        4.02        0.86     13.76 o 
   5  11   8        3.63       -8.22     18.23 o 
   6  11   8       20.18       45.15     43.65 o 
   7  11   8       75.65       90.88     76.44 o 
   8  11   8       51.34       51.76     43.73 o 
   9  11   8      341.62      102.01     86.38 o 
  10  11   8        0.20        0.38     37.71 o 
  11  11   8       15.06      -42.75     58.73 o 
  -7  12   8      119.22      102.26    104.76 o 
  -6  12   8       43.96       92.62     92.04 o 
  -5  12   8      104.46       37.07     33.08 o 
  -4  12   8       30.48       28.53     22.26 o 
  -3  12   8       14.81       27.91     43.26 o 
  -2  12   8        6.95      -37.91     37.91 o 
  -1  12   8      456.75      607.93    112.39 o 
   0  12   8        0.79        6.79     26.30 o 
   1  12   8     1029.50     1307.76    176.51 o 
   2  12   8      250.27      295.67     43.19 o 
   3  12   8      229.56      378.02     53.26 o 
   4  12   8        0.94      -14.17     15.04 o 
   5  12   8       27.31       -2.02     36.14 o 
   6  12   8       14.45        7.61     40.48 o 
   7  12   8      224.22      189.52    176.05 o 
   8  12   8        0.04       35.94     76.98 o 
   9  12   8       42.21      105.15     88.62 o 
  10  12   8      245.36      397.37    106.08 o 
  -6  13   8      196.67      233.62     99.97 o 
  -5  13   8        7.25       -0.09     76.60 o 
  -4  13   8       27.92       -9.73     19.07 o 
  -3  13   8        1.15       69.59     43.33 o 
  -2  13   8       29.60       31.65     45.19 o 
  -1  13   8        3.55        5.75     33.39 o 
   0  13   8      164.61      181.68     47.89 o 
   1  13   8      440.81      557.68     68.64 o 
   2  13   8      190.09      218.84     42.05 o 
   3  13   8       85.43      106.68     35.47 o 
   4  13   8       98.20       46.04     20.81 o 
   5  13   8      419.07       55.66    109.58 o 
   6  13   8        0.07        9.95     84.25 o 
   7  13   8       50.96       32.86     56.10 o 
   8  13   8       37.81       -7.05     82.26 o 
   9  13   8      171.77       44.72     43.68 o 
  -5  14   8      119.97       38.38     65.59 o 
  -4  14   8      347.93      555.44    100.08 o 
  -3  14   8       49.50       24.40     51.21 o 
  -2  14   8       43.42       25.14     48.45 o 
  -1  14   8      174.60      178.79     48.59 o 
   0  14   8       60.21       18.11     32.80 o 
   1  14   8      133.75      100.21     42.90 o 
   2  14   8       35.73       75.73     44.13 o 
   3  14   8        4.40        3.77     35.02 o 
   4  14   8        8.25        9.70     14.83 o 
   5  14   8      735.83     1359.80    261.06 o 
   6  14   8        0.41       14.76     97.22 o 
   7  14   8       26.58       21.99     67.51 o 
   8  14   8        9.10       -8.94     36.52 o 
   9  14   8       40.86        0.24     67.60 o 
  -3  15   8       30.75       -0.40     35.47 o 
  -2  15   8        6.85       15.15     43.51 o 
  -1  15   8       16.32       97.60     47.50 o 
   0  15   8       73.35       85.37     43.18 o 
   1  15   8       57.91       42.10     53.18 o 
   2  15   8       10.95      -61.94     61.94 o 
   3  15   8       52.48       42.25     38.71 o 
   4  15   8        1.09        8.42     37.18 o 
   5  15   8       11.60      -11.95     50.93 o 
   6  15   8       12.74      -47.71    138.88 o 
   7  15   8       15.34      116.33    143.34 o 
  -1  16   8        0.74      -40.93     40.93 o 
   0  16   8       54.91       89.82     49.83 o 
   1  16   8       13.37       35.83     42.51 o 
   2  16   8       88.85      141.54     48.19 o 
   4  16   8      114.54      120.14    122.91 o 
   5  16   8        1.86       27.94     74.37 o 
  -2 -11   9       25.15      102.82     97.46 o 
  -1 -11   9        9.66       23.09     35.50 o 
   0 -11   9       40.09      112.92     54.84 o 
   1 -11   9       66.54      125.67     54.75 o 
   2 -11   9       59.51       41.18     42.80 o 
   3 -11   9       16.18       -2.24     33.88 o 
   4 -11   9      122.11       79.92     71.64 o 
  -4 -10   9        0.74      -72.87     72.87 o 
  -3 -10   9        2.43       11.28     25.51 o 
  -2 -10   9       72.66       76.21     35.70 o 
  -1 -10   9        0.47       44.08     33.08 o 
   0 -10   9      127.40      122.21     46.44 o 
   1 -10   9       16.14      -25.06     36.39 o 
   2 -10   9      357.46      469.45    100.24 o 
   3 -10   9       23.71        0.48     31.20 o 
   4 -10   9       10.00       52.16     37.43 o 
   5 -10   9       10.10       -9.97     34.03 o 
   6 -10   9       16.37       35.70     43.88 o 
  -5  -9   9       11.51      -30.26     67.05 o 
  -4  -9   9       94.02       52.36     22.88 o 
  -3  -9   9       79.94      117.30     32.25 o 
  -2  -9   9        5.15        6.50     28.32 o 
  -1  -9   9      191.84      192.50     58.08 o 
   0  -9   9      523.54      593.92     74.78 o 
   1  -9   9      119.23       41.63     43.62 o 
   2  -9   9      121.89       78.82     44.18 o 
   3  -9   9        2.59        5.35     30.38 o 
   4  -9   9      273.23      220.47     52.66 o 
   5  -9   9      112.39       90.08     43.82 o 
   6  -9   9        4.29       -3.87     29.45 o 
   7  -9   9      124.39       35.84     39.89 o 
  -6  -8   9        0.27       45.58     68.20 o 
  -5  -8   9      168.78      106.23     78.64 o 
  -4  -8   9      136.91       60.34     20.84 o 
  -3  -8   9      122.81      114.91     28.15 o 
  -2  -8   9        6.50        8.43     22.79 o 
  -1  -8   9       34.18       73.09     31.82 o 
   0  -8   9      130.79      192.94     46.02 o 
   1  -8   9      369.76      364.22     57.30 o 
   2  -8   9        9.51        1.14     25.49 o 
   3  -8   9       88.74       78.09     35.81 o 
   4  -8   9     1236.11     1523.11     77.04 o 
   5  -8   9      536.10      469.08     89.56 o 
   6  -8   9        0.56       15.65     27.90 o 
   7  -8   9        1.87       13.46     33.32 o 
   8  -8   9        8.98       25.70     31.88 o 
  -7  -7   9       14.90       47.39     42.84 o 
  -6  -7   9      137.13      101.09     58.90 o 
  -5  -7   9       34.45       20.12     45.50 o 
  -4  -7   9       48.00       21.44     15.65 o 
  -3  -7   9      101.76       92.14     25.12 o 
  -2  -7   9      581.24      634.77     47.14 o 
  -1  -7   9       79.12      102.27     37.25 o 
   0  -7   9      435.51      497.27     55.74 o 
   1  -7   9      221.36      255.20     45.14 o 
   2  -7   9      214.59      288.23     52.83 o 
   3  -7   9       82.93       61.50     30.40 o 
   4  -7   9     2062.14     2552.94     99.51 o 
   5  -7   9       98.56       68.72     31.34 o 
   6  -7   9      754.42      534.54    120.02 o 
   7  -7   9        4.62      -34.85     35.44 o 
   8  -7   9       13.18      -19.65     31.33 o 
   9  -7   9       29.74       20.64     52.28 o 
  -7  -6   9        6.40       18.80     35.82 o 
  -6  -6   9        1.86        7.97     40.88 o 
  -5  -6   9      110.89      114.86     49.18 o 
  -4  -6   9       83.56      120.84     52.64 o 
  -3  -6   9      519.02      467.97     37.70 o 
  -2  -6   9        7.88       13.78     18.78 o 
  -1  -6   9       11.63       11.36     25.85 o 
   0  -6   9       25.79       47.88     33.23 o 
   1  -6   9       21.96       12.27     23.43 o 
   2  -6   9      448.82      512.20     69.69 o 
   3  -6   9       10.00        4.01     25.36 o 
   4  -6   9        7.89       14.09     28.83 o 
   5  -6   9      124.86      105.01     35.27 o 
   6  -6   9       13.02       29.69     23.68 o 
   7  -6   9       74.69       72.23     41.18 o 
   8  -6   9       66.90       46.29     24.87 o 
   9  -6   9      150.00       54.53     22.60 o 
  10  -6   9      109.55        7.67     39.42 o 
  -8  -5   9        5.32      -78.28     79.97 o 
  -7  -5   9      329.90      356.59    149.82 o 
  -6  -5   9      128.98       59.77     46.37 o 
  -5  -5   9       15.08       10.64     39.20 o 
  -4  -5   9        1.37      -12.11     39.58 o 
  -3  -5   9      314.75      324.71     31.56 o 
  -2  -5   9       33.22       10.86     23.75 o 
  -1  -5   9       18.96       32.53     26.23 o 
   0  -5   9      342.48      371.82     46.11 o 
   1  -5   9      152.35      222.35     36.46 o 
   2  -5   9      401.02      432.23     59.62 o 
   3  -5   9       80.72       99.45     33.13 o 
   4  -5   9      739.90      917.33     64.09 o 
   5  -5   9     1178.75     1101.87     57.47 o 
   6  -5   9      150.18      180.83     32.90 o 
   7  -5   9       62.28       54.16     26.64 o 
   8  -5   9      164.29       97.64     35.04 o 
   9  -5   9       26.94        1.95     16.24 o 
  10  -5   9      128.89       22.34     41.51 o 
  11  -5   9       52.85        4.55     36.80 o 
  -8  -4   9        4.49       57.73     55.06 o 
  -7  -4   9       18.49       49.51     42.59 o 
  -6  -4   9       92.67      128.64     56.37 o 
  -5  -4   9      347.93      485.85     63.16 o 
  -4  -4   9        9.94       16.60     43.11 o 
  -3  -4   9     1728.31     2064.22    105.81 o 
  -2  -4   9      176.77      180.85     36.39 o 
  -1  -4   9       93.37       94.54     32.73 o 
   0  -4   9      188.27      190.90     33.37 o 
   1  -4   9        1.96      -16.74     21.31 o 
   2  -4   9      659.48      792.08     54.56 o 
   3  -4   9       11.53       16.07     25.26 o 
   4  -4   9     1178.24     1207.72     64.79 o 
   5  -4   9       22.84       37.46     29.12 o 
   6  -4   9      523.01      505.71     63.75 o 
   7  -4   9      110.83       72.39     25.13 o 
   8  -4   9      518.16      648.33     76.53 o 
   9  -4   9      724.46      404.49    246.19 o 
  10  -4   9      265.70       57.89     46.24 o 
  11  -4   9        1.22       10.19     32.44 o 
  -8  -3   9        0.38      -19.17     58.84 o 
  -7  -3   9      151.67      123.13     62.82 o 
  -6  -3   9      159.02      206.14     58.01 o 
  -5  -3   9      600.17      645.80     67.49 o 
  -4  -3   9      361.23      482.12     58.26 o 
  -3  -3   9      288.77      299.91     20.41 o 
  -2  -3   9       15.96       27.20     20.96 o 
  -1  -3   9     1064.23     1274.39     64.82 o 
   0  -3   9        1.53        6.78     22.28 o 
   1  -3   9      101.30      162.85     28.47 o 
   2  -3   9      909.90     1063.30     51.48 o 
   3  -3   9      375.85      442.02     50.13 o 
   4  -3   9       25.91        5.39     21.37 o 
   5  -3   9      189.25      221.66     33.61 o 
   6  -3   9      491.84      480.91     70.13 o 
   7  -3   9       76.81       34.53     19.27 o 
   8  -3   9      449.86      688.05     73.84 o 
   9  -3   9      187.49      153.90     49.58 o 
  10  -3   9      936.66     1321.16     95.27 o 
  11  -3   9        0.31        3.89     30.79 o 
  12  -3   9       12.24        5.73     59.14 o 
  -9  -2   9        3.12       11.61     42.17 o 
  -8  -2   9        2.87      -69.75     69.75 o 
  -7  -2   9      245.57      366.34    312.96 o 
  -6  -2   9        1.34      -22.79     40.25 o 
  -5  -2   9        3.21      -24.85     37.67 o 
  -4  -2   9      189.22      123.89     45.30 o 
  -3  -2   9     1442.07     1678.83     94.90 o 
  -2  -2   9       44.10       42.93     17.75 o 
  -1  -2   9      493.78      597.08     42.17 o 
   0  -2   9      532.79      607.43     38.71 o 
   1  -2   9     2110.04     2304.19     77.12 o 
   2  -2   9      145.12      105.51     26.18 o 
   3  -2   9      119.93      146.31     28.79 o 
   4  -2   9      141.41      174.39     28.21 o 
   5  -2   9      317.27      333.77     45.12 o 
   6  -2   9      237.69      325.67     82.88 o 
   7  -2   9       68.78      146.95     61.23 o 
   8  -2   9       26.51       24.63     46.70 o 
   9  -2   9       20.91        7.80     35.93 o 
  10  -2   9      444.60      269.51    126.41 o 
  11  -2   9       35.47       59.93     45.18 o 
  12  -2   9       58.41       33.87     38.48 o 
  -9  -1   9       36.05       28.61     53.18 o 
  -8  -1   9        0.13      -27.94     40.40 o 
  -7  -1   9       87.45       53.65     45.68 o 
  -6  -1   9        4.68       63.44     46.41 o 
  -5  -1   9      381.61      494.15     69.82 o 
  -4  -1   9       11.94       -8.64     27.25 o 
  -3  -1   9       67.22      110.30     38.78 o 
  -2  -1   9       52.00       68.09     16.92 o 
  -1  -1   9     1027.92     1144.52     48.97 o 
   0  -1   9      190.03      237.34     29.85 o 
   1  -1   9     1317.06     1413.43     60.30 o 
   2  -1   9      605.59      577.95     39.12 o 
   3  -1   9     4158.57     4349.68    100.75 o 
   4  -1   9      480.66      521.07     48.24 o 
   5  -1   9      734.43      735.31     73.37 o 
   6  -1   9       73.68       81.04     46.21 o 
   7  -1   9       88.31       86.56     44.61 o 
   8  -1   9      791.63     1199.72     83.67 o 
   9  -1   9       56.15      130.95     55.93 o 
  10  -1   9      209.31      208.83     62.73 o 
  11  -1   9        8.23       16.85     40.26 o 
  12  -1   9      402.92      473.79    195.54 o 
  -9   0   9       34.43      -15.46     46.34 o 
  -8   0   9      126.51       51.31     59.46 o 
  -7   0   9      108.92       49.14     47.62 o 
  -6   0   9        2.28       31.62     39.49 o 
  -5   0   9        7.45      -36.65     36.65 o 
  -4   0   9      298.83      406.27     60.69 o 
  -3   0   9      155.79      131.71     23.38 o 
  -2   0   9      331.43      364.94     34.44 o 
  -1   0   9       83.93      128.08     25.61 o 
   0   0   9      124.47      177.55     27.32 o 
   1   0   9      146.04      126.46     25.69 o 
   2   0   9     1117.35     1079.01     47.23 o 
   3   0   9     4000.40     4497.16    100.38 o 
   4   0   9       51.94       75.09     30.73 o 
   5   0   9      281.85      286.64     51.04 o 
   6   0   9      368.89      484.29     62.77 o 
   7   0   9      161.78      209.56     90.17 o 
   8   0   9      109.78       24.35     46.04 o 
   9   0   9      124.46       99.33     77.00 o 
  10   0   9      532.67      597.13    215.55 o 
  11   0   9        2.24      -10.41     47.02 o 
  12   0   9       89.12      250.95    108.53 o 
  -9   1   9       10.94       -0.28     33.48 o 
  -8   1   9       57.54        9.37     37.95 o 
  -7   1   9       38.24       35.33     42.18 o 
  -6   1   9        3.73       21.35     37.88 o 
  -5   1   9       10.87       52.56     38.38 o 
  -4   1   9       29.88       -4.69     28.49 o 
  -3   1   9       68.40       66.13     20.25 o 
  -2   1   9        4.31       18.80     16.58 o 
  -1   1   9      183.99      178.94     27.81 o 
   0   1   9      263.59      315.44     34.01 o 
   1   1   9      916.14      904.47     46.83 o 
   2   1   9     1064.27      994.61     50.86 o 
   3   1   9     1854.54     1931.55     72.99 o 
   4   1   9     2170.43     2521.84     66.52 o 
   5   1   9      362.14      456.90    103.56 o 
   6   1   9       65.91       19.32     28.13 o 
   7   1   9     1372.72     1576.27     85.84 o 
   8   1   9        1.19        5.25     28.70 o 
   9   1   9       56.73      111.57     48.48 o 
  10   1   9        0.42       -1.21     30.27 o 
  11   1   9      316.46      542.28    386.59 o 
  12   1   9       20.94       13.13     43.66 o 
  13   1   9       61.18      144.44     71.38 o 
  -9   2   9        0.91       -4.50     33.58 o 
  -8   2   9       26.88       -6.19     33.75 o 
  -7   2   9       14.20       14.09     32.65 o 
  -6   2   9      535.07      393.79    143.13 o 
  -5   2   9      197.47      102.11     45.99 o 
  -4   2   9      376.91      151.22     77.58 o 
  -3   2   9      587.10      546.15     40.55 o 
  -2   2   9     2073.06     2001.74     73.15 o 
  -1   2   9     1336.34     1392.43     69.17 o 
   0   2   9     1197.62     1270.70     56.71 o 
   1   2   9      885.08      813.93     52.50 o 
   2   2   9       69.88       46.24     18.98 o 
   3   2   9       30.24       56.50     25.30 o 
   4   2   9     1472.40     1317.68     55.14 o 
   5   2   9      426.26      522.12     50.46 o 
   6   2   9       68.39       69.53     32.46 o 
   7   2   9       80.28       58.89     34.22 o 
   8   2   9      101.05      161.15     70.88 o 
   9   2   9      253.53      313.28     85.56 o 
  10   2   9       94.56      163.65     67.42 o 
  11   2   9        3.58       30.86     54.11 o 
  12   2   9      234.50      306.21    141.86 o 
  13   2   9       11.68       60.66     48.18 o 
  -9   3   9       41.14       29.95     37.41 o 
  -8   3   9      410.36      347.10    118.98 o 
  -7   3   9       19.03        3.13     13.91 o 
  -6   3   9      277.75      226.67    111.50 o 
  -5   3   9       48.17       25.75     20.78 o 
  -4   3   9      642.32      590.14     61.54 o 
  -3   3   9      264.47      290.37     29.34 o 
  -2   3   9     1266.05     1245.65     64.29 o 
  -1   3   9       36.86       46.03     19.89 o 
   0   3   9     2221.64     2298.39     71.58 o 
   1   3   9      902.63      975.13     44.34 o 
   2   3   9      925.82     1006.23     58.71 o 
   3   3   9      104.66       72.46     20.38 o 
   4   3   9      188.56      197.40     31.48 o 
   5   3   9       18.40       23.86     23.67 o 
   6   3   9      114.44      137.88     50.32 o 
   7   3   9       92.19      113.49     42.16 o 
   8   3   9     1000.92     1211.14     79.27 o 
   9   3   9        5.00        2.46     31.41 o 
  10   3   9       22.51       50.74     45.90 o 
  11   3   9       50.88       25.32     45.22 o 
  12   3   9      135.39      106.87     58.18 o 
  13   3   9       72.57      134.21     54.22 o 
  -9   4   9       44.47        1.08     24.52 o 
  -8   4   9       54.95       25.64     20.18 o 
  -7   4   9      123.40       55.92     29.19 o 
  -6   4   9      136.64       80.11     36.98 o 
  -5   4   9       10.24      -20.23     21.29 o 
  -4   4   9        2.64       12.66     24.33 o 
  -3   4   9       96.98      115.08     24.60 o 
  -2   4   9      330.62      381.59     27.91 o 
  -1   4   9      194.20      212.16     26.15 o 
   0   4   9     1131.44     1085.46     41.53 o 
   1   4   9     1494.65     1487.30     53.14 o 
   2   4   9      257.40      274.83     34.35 o 
   3   4   9     1382.85     1466.28     43.90 o 
   4   4   9     1424.26     1576.08     48.50 o 
   5   4   9       40.74       29.07     16.55 o 
   6   4   9      276.54      273.57     23.78 o 
   7   4   9     2481.46     3037.07    145.61 o 
   8   4   9     4055.71     5234.24    156.63 o 
   9   4   9       21.22       21.83     29.17 o 
  10   4   9       63.76       70.06     36.91 o 
  11   4   9      135.92       86.53     43.26 o 
  12   4   9        4.66        5.70     34.94 o 
  13   4   9       14.38       15.28     32.34 o 
  -9   5   9      162.15      255.87    119.92 o 
  -8   5   9      176.34      111.19     56.66 o 
  -7   5   9       46.32       27.81     27.42 o 
  -6   5   9      125.73      114.87     29.75 o 
  -5   5   9      377.73      359.70     47.10 o 
  -4   5   9      352.92      297.86     60.09 o 
  -3   5   9       33.62       21.11     17.22 o 
  -2   5   9      641.26      634.78     38.67 o 
  -1   5   9       15.79       43.18     18.88 o 
   0   5   9      737.16      727.66     36.99 o 
   1   5   9     1305.85     1320.00     50.12 o 
   2   5   9     3662.56     3621.46     85.13 o 
   3   5   9       51.83       25.91     19.24 o 
   4   5   9      629.82      621.73     35.28 o 
   5   5   9      205.19      245.61     27.05 o 
   6   5   9      152.05      189.49     24.62 o 
   7   5   9      862.20      978.59     77.18 o 
   8   5   9     3282.99     4140.10    158.56 o 
   9   5   9      378.00      428.43     49.87 o 
  10   5   9       15.19       11.36     10.60 o 
  11   5   9       53.78       28.92     32.30 o 
  12   5   9        0.62       -2.54     30.04 o 
  13   5   9        8.18       32.66     29.98 o 
  -9   6   9      117.43       99.46     51.92 o 
  -8   6   9       47.87       58.25     25.10 o 
  -7   6   9       82.13       63.28     29.29 o 
  -6   6   9      361.49      260.29     40.84 o 
  -5   6   9        3.58        0.68     19.70 o 
  -4   6   9       15.67       11.18     26.56 o 
  -3   6   9        1.93       38.08     19.97 o 
  -2   6   9     1243.36     1199.89     56.20 o 
  -1   6   9      125.84      106.11     23.37 o 
   0   6   9      626.14      727.75     40.63 o 
   1   6   9      212.26      214.19     27.68 o 
   2   6   9    10511.72    11350.48    231.40 o 
   3   6   9       36.41       45.98     19.79 o 
   4   6   9     1602.29     1672.47     56.71 o 
   5   6   9      234.36      232.68     28.31 o 
   6   6   9     1571.25     1751.96     60.30 o 
   7   6   9       98.75       60.34     23.16 o 
   8   6   9        1.59        0.03     19.69 o 
   9   6   9       86.71       85.24     24.26 o 
  10   6   9      438.93      391.41    116.19 o 
  11   6   9       10.26       19.99     19.65 o 
  12   6   9        0.51       40.66     38.74 o 
  13   6   9       21.08      -42.41     48.49 o 
  -9   7   9       30.88       23.61     44.28 o 
  -8   7   9       72.66       30.79     18.05 o 
  -7   7   9      260.28      265.62    113.42 o 
  -6   7   9        0.43       25.49     20.32 o 
  -5   7   9       61.95       72.93     23.77 o 
  -4   7   9      358.33      483.30     44.25 o 
  -3   7   9       29.89       82.62     25.61 o 
  -2   7   9      297.45      386.03     39.22 o 
  -1   7   9       98.02      124.67     30.62 o 
   0   7   9      592.36      644.15     42.36 o 
   1   7   9      230.55      227.10     34.54 o 
   2   7   9       68.04       85.56     23.66 o 
   3   7   9      772.47      783.38     41.23 o 
   4   7   9     1018.92     1038.50     59.18 o 
   5   7   9      140.96      129.31     25.56 o 
   6   7   9      185.78      116.53     25.96 o 
   7   7   9       57.03       92.88     25.16 o 
   8   7   9     2121.99     2986.52    232.17 o 
   9   7   9        0.44      -12.06     18.33 o 
  10   7   9        5.52       52.84     25.82 o 
  11   7   9       44.75       51.73     27.08 o 
  12   7   9       39.07       49.42     41.77 o 
  -8   8   9       15.53        8.00     44.14 o 
  -7   8   9       64.70       46.86     22.90 o 
  -6   8   9       88.14      121.38     45.05 o 
  -5   8   9      438.88      483.81     51.54 o 
  -4   8   9       52.77       49.85     24.58 o 
  -3   8   9     1247.80     1381.75     69.72 o 
  -2   8   9       25.90        5.59     19.89 o 
  -1   8   9      472.10      586.42     45.22 o 
   0   8   9     1113.26     1234.78     56.60 o 
   1   8   9      321.18      343.31     34.71 o 
   2   8   9       11.26       18.25     25.56 o 
   3   8   9        5.90       -7.67     17.43 o 
   4   8   9      279.24      268.38     38.22 o 
   5   8   9       46.16       72.24     21.69 o 
   6   8   9       20.24       -1.67     15.91 o 
   7   8   9       15.30       10.71     15.17 o 
   8   8   9       16.06       16.31     21.21 o 
   9   8   9       12.21       10.61     18.00 o 
  10   8   9       30.86       30.57     21.60 o 
  11   8   9       11.37        7.83     18.61 o 
  12   8   9       78.24      215.45    143.99 o 
  -8   9   9       17.56      -15.97     49.01 o 
  -7   9   9       10.22       74.67     50.30 o 
  -6   9   9      112.71       76.17     45.91 o 
  -5   9   9      251.99      170.70     69.44 o 
  -4   9   9      201.91      206.74     39.82 o 
  -3   9   9     1525.37     1680.77    159.67 o 
  -2   9   9     2544.34     3049.59    167.95 o 
  -1   9   9      874.57      989.30     69.10 o 
   0   9   9       18.88       26.69     25.33 o 
   1   9   9        3.57      -20.94     29.28 o 
   2   9   9      759.57      823.92     51.15 o 
   3   9   9      250.96      249.36     43.92 o 
   4   9   9       52.85       61.46     25.46 o 
   5   9   9      116.02      112.07     33.54 o 
   6   9   9      961.16     1124.08    118.87 o 
   7   9   9       27.68       40.63     17.28 o 
   8   9   9       95.27       44.69     17.29 o 
   9   9   9       24.28       23.95     12.83 o 
  10   9   9      145.12      113.22     37.82 o 
  11   9   9        1.62        0.29     30.63 o 
  12   9   9        3.66       13.00     35.16 o 
  -7  10   9        0.33      -26.33     53.91 o 
  -6  10   9       53.79       22.63     16.86 o 
  -5  10   9      167.61      126.37     57.63 o 
  -4  10   9      235.83      187.14     58.07 o 
  -3  10   9      321.76      366.81     45.06 o 
  -2  10   9      171.07      209.99     50.76 o 
  -1  10   9     1273.64     1331.00     95.37 o 
   0  10   9     2248.00     2541.07    146.97 o 
   1  10   9      293.66      350.92     43.85 o 
   2  10   9       96.54      139.79     37.21 o 
   3  10   9      489.89      476.73     71.15 o 
   4  10   9      896.46     1123.91     99.10 o 
   5  10   9       57.71       57.84     27.04 o 
   6  10   9       14.58       15.51     16.26 o 
   7  10   9       24.58        0.68     17.06 o 
   8  10   9      210.70      173.47     47.85 o 
   9  10   9       17.30       53.51     43.06 o 
  10  10   9       88.00       67.53     51.84 o 
  11  10   9       24.04        5.56     30.75 o 
  -7  11   9      244.52      217.06     81.57 o 
  -6  11   9       24.13       51.47     51.58 o 
  -5  11   9        8.10       16.00     22.78 o 
  -4  11   9       44.50       32.62     23.65 o 
  -3  11   9      273.63      329.57     75.53 o 
  -2  11   9      303.25      282.07     72.93 o 
  -1  11   9        8.98       20.60     35.16 o 
   0  11   9     1196.55     1387.94     94.21 o 
   1  11   9      124.16      157.78     39.97 o 
   2  11   9        0.14        5.03     25.96 o 
   3  11   9       63.99       83.64     34.51 o 
   4  11   9       39.43       48.83     26.54 o 
   5  11   9       76.19       47.08     24.03 o 
   6  11   9       64.94       22.19     17.94 o 
   7  11   9      251.48      227.77     74.32 o 
   8  11   9      182.91      168.24     76.85 o 
   9  11   9       99.25       81.83     50.63 o 
  10  11   9      120.31      229.12     88.43 o 
  11  11   9        8.96       65.00     62.38 o 
  -6  12   9      131.44      173.61     73.25 o 
  -5  12   9        5.41       -3.98     22.61 o 
  -4  12   9        3.36       -4.92     25.03 o 
  -3  12   9      117.35       88.08     46.34 o 
  -2  12   9        8.27       55.14     40.68 o 
  -1  12   9      318.15      349.49     51.20 o 
   0  12   9       24.80      -28.28     29.23 o 
   1  12   9     1561.69     1774.64    188.70 o 
   2  12   9        0.79      -29.83     29.83 o 
   3  12   9      278.92      206.67     40.40 o 
   4  12   9       19.51       27.34     21.33 o 
   5  12   9       36.84       19.95     21.20 o 
   6  12   9      285.67      292.25    129.55 o 
   7  12   9      248.04      251.02    121.40 o 
   8  12   9      113.28      106.26     54.92 o 
   9  12   9        0.21      -33.19     48.65 o 
  10  12   9       58.43       61.22     45.11 o 
  -5  13   9       80.64      136.12     77.54 o 
  -4  13   9       35.63       29.06     25.07 o 
  -3  13   9      100.52      160.77     52.46 o 
  -2  13   9       66.26       93.67     62.89 o 
  -1  13   9       51.89      107.05     48.88 o 
   0  13   9     1208.38     1535.50    175.08 o 
   1  13   9      217.28      309.59     55.01 o 
   2  13   9        0.50       11.46     28.12 o 
   3  13   9       62.71       72.61     37.67 o 
   4  13   9      167.34      112.85     36.99 o 
   5  13   9       56.45      -12.02     21.72 o 
   6  13   9      244.80      215.09     96.23 o 
   7  13   9        3.47       44.11     57.77 o 
   8  13   9        1.91       28.53     69.08 o 
   9  13   9        9.41       -7.30     31.65 o 
  -4  14   9       39.05     -117.89    117.89 o 
  -3  14   9      113.51      138.62     54.83 o 
  -2  14   9       19.46       37.78     48.19 o 
  -1  14   9       16.74       56.52     49.38 o 
   0  14   9       26.33       21.43     47.13 o 
   1  14   9      380.27      312.39     67.11 o 
   2  14   9        5.34       18.27     31.89 o 
   3  14   9       32.43       41.61     34.86 o 
   4  14   9       10.28       43.22     22.34 o 
   5  14   9       35.41      123.08     90.49 o 
   6  14   9        3.89       49.19     80.60 o 
   7  14   9        3.81       15.99     60.54 o 
   8  14   9        0.31       -0.92     36.41 o 
  -3  15   9        0.27      182.00    109.95 o 
  -2  15   9      183.98      222.28     67.51 o 
  -1  15   9       70.93       49.49     42.37 o 
   0  15   9        2.53       12.37     34.54 o 
   1  15   9      386.46      541.59     71.63 o 
   2  15   9      102.58      107.93     40.96 o 
   3  15   9      163.11      138.09     46.77 o 
   4  15   9        4.26        9.86     15.44 o 
   5  15   9       57.74       78.02     82.66 o 
   6  15   9       25.58     -146.01    146.01 o 
   7  15   9        7.27       51.29    121.54 o 
  -1  16   9       32.60      -23.90     41.08 o 
   0  16   9      152.30      216.07     53.95 o 
   1  16   9       25.41       20.73     40.96 o 
   2  16   9       44.66      101.91     47.99 o 
   3  16   9       50.59       33.85     37.34 o 
   4  16   9        4.60       35.71     65.02 o 
   5  16   9      123.55      131.51     95.50 o 
  -2 -10  10      185.88      233.15     55.49 o 
  -1 -10  10       41.11       93.24     40.20 o 
   0 -10  10        2.72      -11.63     31.13 o 
   1 -10  10       49.73       61.81     38.19 o 
   2 -10  10      138.50      214.39     52.41 o 
   3 -10  10       56.23      112.55     45.10 o 
   4 -10  10       62.38       83.35     43.89 o 
  -4  -9  10        0.88       38.85     79.92 o 
  -3  -9  10       58.33       68.33     30.76 o 
  -2  -9  10       74.37       83.78     46.05 o 
  -1  -9  10        0.23      -24.33     32.05 o 
   0  -9  10      146.09      160.41     42.58 o 
   1  -9  10       51.37       66.26     41.24 o 
   2  -9  10       96.71       82.24     43.84 o 
   3  -9  10        5.35       38.60     42.90 o 
   4  -9  10        0.06      -15.79     33.25 o 
   5  -9  10      357.58      397.61     72.11 o 
   6  -9  10       24.46       26.04     40.01 o 
  -5  -8  10        5.60      -24.10     53.29 o 
  -4  -8  10      128.67       48.11     48.00 o 
  -3  -8  10        1.35       14.67     18.88 o 
  -2  -8  10        5.68      -23.39     26.31 o 
  -1  -8  10        1.30      -10.08     26.99 o 
   0  -8  10      218.45      269.37     68.52 o 
   1  -8  10      166.65      212.18     47.85 o 
   2  -8  10       18.34       67.85     41.29 o 
   3  -8  10        3.55       -6.97     31.53 o 
   4  -8  10       15.99        7.01     35.00 o 
   5  -8  10       92.03       71.99     37.00 o 
   6  -8  10      137.95      109.10     43.82 o 
   7  -8  10        2.86        8.97     41.04 o 
  -6  -7  10       24.14       -8.75     46.73 o 
  -5  -7  10       13.19        4.21     42.15 o 
  -4  -7  10       59.73        0.74     34.67 o 
  -3  -7  10        4.20       -7.77     17.45 o 
  -2  -7  10      269.40      362.52     42.40 o 
  -1  -7  10       16.45        3.18     30.29 o 
   0  -7  10       80.39      117.32     47.97 o 
   1  -7  10        0.28       -0.43     27.78 o 
   2  -7  10     1152.48     1312.07     81.44 o 
   3  -7  10       31.48       45.94     32.64 o 
   4  -7  10      110.34      106.21     45.91 o 
   5  -7  10      419.68      370.55     52.46 o 
   6  -7  10      104.74       74.43     35.66 o 
   7  -7  10      123.55       54.96     36.93 o 
   8  -7  10        3.32        3.29     26.87 o 
  -6  -6  10        9.62       22.52     36.40 o 
  -5  -6  10      132.25      141.29     74.52 o 
  -4  -6  10        4.99       26.41     45.45 o 
  -3  -6  10       29.61       36.12     18.83 o 
  -2  -6  10       89.90       78.24     25.09 o 
  -1  -6  10        6.86      -11.54     27.16 o 
   0  -6  10       44.66       18.35     33.58 o 
   1  -6  10      333.31      384.10     74.30 o 
   2  -6  10       19.00       28.33     28.23 o 
   3  -6  10      201.25      172.23     47.63 o 
   4  -6  10       13.47       57.85     36.15 o 
   5  -6  10       24.63       44.45     30.50 o 
   6  -6  10        2.00       -3.76     23.04 o 
   7  -6  10      352.30      232.11     68.35 o 
   8  -6  10       41.94       -4.81     22.97 o 
   9  -6  10       10.46       16.40     48.94 o 
  -7  -5  10      334.36       90.46     53.71 o 
  -6  -5  10        0.91        1.28     32.41 o 
  -5  -5  10       61.96       12.10     43.08 o 
  -4  -5  10        0.31       -8.72     40.41 o 
  -3  -5  10      600.67      644.44     36.06 o 
  -2  -5  10       36.10       36.53     33.70 o 
  -1  -5  10        1.88        9.14     23.45 o 
   0  -5  10        0.95      -14.21     24.90 o 
   1  -5  10        6.04       35.51     28.98 o 
   2  -5  10      107.26      114.49     34.66 o 
   3  -5  10      244.76      262.97     62.27 o 
   4  -5  10        2.55       12.82     29.15 o 
   5  -5  10        0.10       -0.59     29.89 o 
   6  -5  10      354.35      361.68     39.06 o 
   7  -5  10       11.13       -1.62     16.52 o 
   8  -5  10      235.56       93.15     37.34 o 
   9  -5  10        1.52       24.78     47.00 o 
  10  -5  10       21.48       14.94     46.05 o 
  -8  -4  10       22.31      119.46     74.99 o 
  -7  -4  10      244.58      247.35    104.33 o 
  -6  -4  10       25.87        5.65     34.40 o 
  -5  -4  10       10.43       28.76     40.52 o 
  -4  -4  10      645.04     1061.39    113.34 o 
  -3  -4  10       51.29       57.67     20.29 o 
  -2  -4  10      337.57      436.83     44.33 o 
  -1  -4  10      188.07      206.11     44.76 o 
   0  -4  10      714.95     1012.43     70.32 o 
   1  -4  10       77.51       89.54     31.10 o 
   2  -4  10       36.28       55.96     28.83 o 
   3  -4  10        3.90       18.56     30.66 o 
   4  -4  10     1375.76     1554.02     76.56 o 
   5  -4  10        0.16       -1.18     20.11 o 
   6  -4  10        5.13        9.75     21.96 o 
   7  -4  10        5.14       10.84     13.79 o 
   8  -4  10      310.17      155.75     81.80 o 
   9  -4  10      394.99      257.77    139.06 o 
  10  -4  10      108.84       26.24     49.40 o 
  11  -4  10       21.81        6.92     31.20 o 
  -8  -3  10       31.89       28.59     57.30 o 
  -7  -3  10       82.62       64.07     50.67 o 
  -6  -3  10       32.78       33.16     40.13 o 
  -5  -3  10        8.86       22.03     38.12 o 
  -4  -3  10       63.16       82.23     44.13 o 
  -3  -3  10        2.90        8.79     16.33 o 
  -2  -3  10     1410.52     1798.07     83.82 o 
  -1  -3  10       21.70       -1.53     24.01 o 
   0  -3  10        7.33       14.31     28.97 o 
   1  -3  10      272.30      357.01     37.59 o 
   2  -3  10      417.04      510.05     95.17 o 
   3  -3  10       18.19       12.83     27.61 o 
   4  -3  10      384.54      385.31     45.38 o 
   5  -3  10        9.59       -1.06     16.07 o 
   6  -3  10       27.66       31.16     14.96 o 
   7  -3  10        6.05       14.25     33.02 o 
   8  -3  10      255.55      330.05     63.14 o 
   9  -3  10      647.26      909.52    269.37 o 
  10  -3  10      245.41       53.64     51.16 o 
  11  -3  10      446.06       98.09     48.93 o 
  -8  -2  10        2.07       45.03     48.37 o 
  -7  -2  10       51.55       66.07     57.75 o 
  -6  -2  10       27.00       27.68     51.57 o 
  -5  -2  10       92.02       41.07     43.21 o 
  -4  -2  10        1.60      -22.47     36.11 o 
  -3  -2  10      798.98      891.25     71.86 o 
  -2  -2  10       75.57      107.00     25.82 o 
  -1  -2  10      130.64      169.19     37.51 o 
   0  -2  10      404.07      493.38     40.21 o 
   1  -2  10        9.95       11.58     23.44 o 
   2  -2  10     1828.30     1864.49     80.77 o 
   3  -2  10     1652.93     1790.48     76.68 o 
   4  -2  10      124.16      146.84     32.73 o 
   5  -2  10       36.88       35.72     21.39 o 
   6  -2  10      707.03      926.57    103.91 o 
   7  -2  10        2.89       22.41     43.03 o 
   8  -2  10      578.12      519.53    120.60 o 
   9  -2  10       12.20       -6.43     57.83 o 
  10  -2  10     1022.89     1616.87    108.59 o 
  11  -2  10       24.71        0.54     38.84 o 
  -9  -1  10        3.81        3.44     46.86 o 
  -8  -1  10       44.79       46.08     49.29 o 
  -7  -1  10       40.80       81.05     50.01 o 
  -6  -1  10      190.52      198.38     69.02 o 
  -5  -1  10        3.42      -13.63     35.15 o 
  -4  -1  10        9.80       27.06     33.13 o 
  -3  -1  10      116.07       71.95     26.49 o 
  -2  -1  10        5.39        8.61     17.43 o 
  -1  -1  10       85.57      102.96     26.34 o 
   0  -1  10     1673.71     1883.30     71.08 o 
   1  -1  10      420.22      531.74     49.04 o 
   2  -1  10      162.38      159.04     29.54 o 
   3  -1  10       74.79       66.33     24.51 o 
   4  -1  10      208.55      181.78     37.80 o 
   5  -1  10       21.86       17.85     17.24 o 
   6  -1  10     1672.40     1843.38    119.48 o 
   7  -1  10       28.26       62.11     43.02 o 
   8  -1  10      102.53      131.28     57.87 o 
   9  -1  10       13.38      -14.81     60.23 o 
  10  -1  10        7.95       28.36     47.03 o 
  11  -1  10        0.25       23.36     47.78 o 
  12  -1  10       34.83       36.72     66.59 o 
  -9   0  10        0.65       43.88     69.94 o 
  -8   0  10      300.11      179.44    144.41 o 
  -7   0  10       70.49       12.25     44.31 o 
  -6   0  10       50.17      -39.75     60.16 o 
  -5   0  10        1.27      -45.97     57.69 o 
  -4   0  10       66.36       -9.24     43.10 o 
  -3   0  10      476.89      531.14     52.52 o 
  -2   0  10     1086.18     1334.33     80.87 o 
  -1   0  10       33.74       35.64     23.60 o 
   0   0  10      590.44      710.73     47.81 o 
   1   0  10      788.97      908.98     59.49 o 
   2   0  10       91.77      109.43     28.12 o 
   3   0  10       11.46       -1.43     19.28 o 
   4   0  10     1253.62     1328.61     50.94 o 
   5   0  10      346.43      329.89     35.17 o 
   6   0  10        5.28        1.27     27.05 o 
   7   0  10      370.84      458.92     70.97 o 
   8   0  10      323.65      317.11     79.41 o 
   9   0  10       34.24       29.55     45.23 o 
  10   0  10      595.83      839.63    120.26 o 
  11   0  10        9.44        4.71     43.15 o 
  12   0  10      141.09      411.76    149.74 o 
  -9   1  10       19.00       24.39     57.17 o 
  -8   1  10      199.57      113.15    116.16 o 
  -7   1  10       58.45       52.28     51.33 o 
  -6   1  10      131.78       59.35     58.54 o 
  -5   1  10       51.50       91.47     45.45 o 
  -4   1  10      414.92      354.82    112.42 o 
  -3   1  10       99.84      116.07     28.81 o 
  -2   1  10      580.99      470.79     53.11 o 
  -1   1  10     1996.55     2027.52     74.28 o 
   0   1  10      674.03      839.02     66.70 o 
   1   1  10      638.68      650.12     45.62 o 
   2   1  10      207.64      180.01     38.05 o 
   3   1  10      893.88      855.41     57.34 o 
   4   1  10      730.21      738.29     40.27 o 
   5   1  10       53.81       30.92     16.34 o 
   6   1  10      980.65     1158.43     84.21 o 
   7   1  10      282.81      363.92     61.29 o 
   8   1  10      189.60      274.68     53.04 o 
   9   1  10      345.26      237.41    146.37 o 
  10   1  10       30.46       32.83     60.38 o 
  11   1  10      313.72      313.29    265.79 o 
  12   1  10      222.06      272.07    186.21 o 
  -9   2  10        2.00        2.06     40.94 o 
  -8   2  10      355.22       42.07     51.90 o 
  -7   2  10      379.93      140.57    140.24 o 
  -6   2  10       30.50       35.44     40.76 o 
  -5   2  10      108.67       21.97     39.36 o 
  -4   2  10       51.08       36.52     39.00 o 
  -3   2  10      539.01      443.82     63.61 o 
  -2   2  10        1.93       -9.38     24.03 o 
  -1   2  10      475.58      489.78     45.65 o 
   0   2  10       73.78       35.31     22.32 o 
   1   2  10      499.10      496.07     66.24 o 
   2   2  10      347.09      379.18     36.73 o 
   3   2  10     1139.48     1095.38     67.31 o 
   4   2  10       40.45       40.32     22.44 o 
   5   2  10       13.45        7.70      9.38 o 
   6   2  10      151.64      155.64     47.80 o 
   7   2  10       73.18      104.63     44.39 o 
   8   2  10      584.86      614.69    116.00 o 
   9   2  10        0.65       -4.53     34.36 o 
  10   2  10      431.34      697.80    241.44 o 
  11   2  10        0.50       57.67     67.75 o 
  12   2  10       92.38        5.84     73.52 o 
  -9   3  10        3.86       39.43     56.13 o 
  -8   3  10       23.61      101.76     51.57 o 
  -7   3  10       14.13       32.75     47.77 o 
  -6   3  10      632.56      717.59    510.50 o 
  -5   3  10       37.12       57.93     48.90 o 
  -4   3  10       80.24       41.28     49.61 o 
  -3   3  10      913.26      750.36     75.17 o 
  -2   3  10      212.54      279.23     31.00 o 
  -1   3  10       17.20       36.25     22.44 o 
   0   3  10      267.50      307.87     43.89 o 
   1   3  10      719.74      760.74     46.73 o 
   2   3  10      136.45      140.61     36.29 o 
   3   3  10      763.10      795.40     48.46 o 
   4   3  10       19.12       11.93     16.10 o 
   5   3  10     1420.27     1502.75     59.63 o 
   6   3  10        6.90       25.36     28.99 o 
   7   3  10       32.27      135.29     55.84 o 
   8   3  10      168.47      156.44     43.91 o 
   9   3  10        2.57       -4.10     30.10 o 
  10   3  10       22.94       60.62     44.10 o 
  11   3  10       58.82       56.66     45.21 o 
  12   3  10      154.62      123.88    124.57 o 
  -9   4  10       15.25       10.70     37.30 o 
  -8   4  10      106.06       71.76     45.21 o 
  -7   4  10       18.84        2.68     22.31 o 
  -6   4  10      120.12       79.66     36.67 o 
  -5   4  10      169.73      100.48     32.38 o 
  -4   4  10       29.71       26.91     25.31 o 
  -3   4  10       62.55       81.78     28.81 o 
  -2   4  10      237.97      219.55     26.18 o 
  -1   4  10      161.37      144.75     33.88 o 
   0   4  10      115.75      166.76     28.68 o 
   1   4  10       95.84      125.47     26.11 o 
   2   4  10      998.05     1006.77     50.27 o 
   3   4  10      240.63      251.17     35.50 o 
   4   4  10      206.01      229.83     34.37 o 
   5   4  10     2190.96     2384.54     93.36 o 
   6   4  10        0.48       -8.16     27.89 o 
   7   4  10     3285.42     3910.40    153.75 o 
   8   4  10       81.01       49.90     43.62 o 
   9   4  10       56.71       89.07     37.73 o 
  10   4  10       14.12      -10.92     28.32 o 
  11   4  10       18.04       17.48     35.02 o 
  12   4  10      148.38       37.12     33.02 o 
  -9   5  10       98.26       37.77     32.25 o 
  -8   5  10      333.92      274.97    126.26 o 
  -7   5  10        1.48       11.01     19.58 o 
  -6   5  10       64.57       71.39     26.64 o 
  -5   5  10       24.83       -1.50     18.72 o 
  -4   5  10      870.77     1001.71     90.14 o 
  -3   5  10        2.37       38.58     20.63 o 
  -2   5  10       48.50       81.25     27.59 o 
  -1   5  10        5.52       24.32     19.05 o 
   0   5  10      216.60      248.05     30.52 o 
   1   5  10       10.12        4.81     17.02 o 
   2   5  10       73.18       62.24     23.50 o 
   3   5  10      309.95      292.58     31.61 o 
   4   5  10        1.00       -6.40     16.74 o 
   5   5  10        0.22      -20.28     20.28 o 
   6   5  10      905.26      975.96     52.38 o 
   7   5  10     1764.39     2055.73     84.14 o 
   8   5  10      100.83      116.02     37.04 o 
   9   5  10      121.66      157.24     66.36 o 
  10   5  10      125.29      156.49     43.80 o 
  11   5  10      133.75       74.11     51.12 o 
  12   5  10       97.58       35.01     32.03 o 
  -8   6  10        3.65       10.77     22.63 o 
  -7   6  10       10.13        3.88     25.30 o 
  -6   6  10      432.25      503.30     83.22 o 
  -5   6  10      107.05       94.01     27.59 o 
  -4   6  10       81.04       71.72     32.74 o 
  -3   6  10      419.05      450.22     44.08 o 
  -2   6  10      927.32      995.60     51.81 o 
  -1   6  10       14.19        8.17     19.15 o 
   0   6  10       30.05       29.93     20.77 o 
   1   6  10      443.74      447.73     40.06 o 
   2   6  10     3327.51     3668.51    110.26 o 
   3   6  10      464.69      534.42     47.51 o 
   4   6  10      606.13      622.03     39.62 o 
   5   6  10      637.51      651.68     40.09 o 
   6   6  10       43.00       52.78     23.91 o 
   7   6  10      212.09      182.39     29.29 o 
   8   6  10      525.98      547.05     76.79 o 
   9   6  10        0.30       -8.06     19.44 o 
  10   6  10       66.24       39.29     30.91 o 
  11   6  10      132.08      116.49     62.71 o 
  12   6  10       10.51       15.59     32.35 o 
  -8   7  10       21.93       72.22     63.60 o 
  -7   7  10        3.27        6.62     23.03 o 
  -6   7  10       33.76       59.77     31.58 o 
  -5   7  10      376.40      251.10     52.84 o 
  -4   7  10      650.39      814.67     53.27 o 
  -3   7  10      260.52      223.02     48.28 o 
  -2   7  10      100.74      164.72     30.43 o 
  -1   7  10       67.14       84.44     27.06 o 
   0   7  10       71.79       53.48     26.72 o 
   1   7  10      276.89      261.98     37.15 o 
   2   7  10     1572.91     1742.85     81.03 o 
   3   7  10      127.21       99.76     25.17 o 
   4   7  10       82.54       61.77     22.62 o 
   5   7  10      489.76      623.12     43.59 o 
   6   7  10        7.26       -7.25     22.38 o 
   7   7  10      267.41      212.22     30.49 o 
   8   7  10       44.94       32.41     20.51 o 
   9   7  10      613.67      793.11     85.62 o 
  10   7  10        5.20       14.62     22.35 o 
  11   7  10        4.78      -10.38     28.27 o 
  12   7  10       27.87       39.44     32.05 o 
  -8   8  10       11.07       -8.44     59.86 o 
  -7   8  10       24.90       22.09     20.62 o 
  -6   8  10       55.18       48.61     27.16 o 
  -5   8  10        9.81       25.59     23.23 o 
  -4   8  10        2.29        8.54     24.15 o 
  -3   8  10       14.53       13.89     24.07 o 
  -2   8  10     1034.65      994.83     81.61 o 
  -1   8  10       15.53       20.60     23.71 o 
   0   8  10      536.54      643.85     49.52 o 
   1   8  10        3.74      -26.81     26.81 o 
   2   8  10       78.52       91.65     31.54 o 
   3   8  10      155.89      149.06     28.35 o 
   4   8  10      153.75      148.44     30.27 o 
   5   8  10        4.04       -4.33     21.55 o 
   6   8  10       55.05       19.92     28.07 o 
   7   8  10       57.85       86.33     25.30 o 
   8   8  10      238.35      201.65     45.07 o 
   9   8  10        0.24       16.17     20.92 o 
  10   8  10      127.03       94.26     28.32 o 
  11   8  10      119.38       63.08     25.48 o 
  12   8  10       25.26       29.35     45.98 o 
  -7   9  10       16.19       72.02     54.15 o 
  -6   9  10       24.43       34.85     28.06 o 
  -5   9  10       10.80        7.50     25.23 o 
  -4   9  10      261.39      148.25     45.07 o 
  -3   9  10      121.46      132.73     33.65 o 
  -2   9  10       14.10       27.12     22.85 o 
  -1   9  10     1136.14     1471.74     76.80 o 
   0   9  10     1404.19     1563.45    125.87 o 
   1   9  10       96.68       98.48     29.75 o 
   2   9  10     1436.18     1819.76    140.90 o 
   3   9  10       13.20       42.10     26.12 o 
   4   9  10     1625.68     1984.20    170.20 o 
   5   9  10        2.80      -15.92     19.87 o 
   6   9  10      238.75      188.85     43.09 o 
   7   9  10       23.61       28.58     22.83 o 
   8   9  10      406.63      371.18     66.91 o 
   9   9  10        1.75       41.09     19.18 o 
  10   9  10      288.60      139.77     26.86 o 
  11   9  10       31.34       54.66     43.95 o 
  -7  10  10       19.23       53.62     61.74 o 
  -6  10  10        3.83        2.56     18.56 o 
  -5  10  10      297.52      227.02     88.44 o 
  -4  10  10        2.07       -6.66     33.90 o 
  -3  10  10      122.66       95.05     32.93 o 
  -2  10  10       78.73      118.38     35.15 o 
  -1  10  10     1128.65     1415.81    150.53 o 
   0  10  10        5.43       14.84     25.15 o 
   1  10  10      199.16      267.30     40.47 o 
   2  10  10       42.66       23.55     30.06 o 
   3  10  10        0.32      -12.24     23.22 o 
   4  10  10       48.73       12.51     26.62 o 
   5  10  10      459.73      427.58     98.93 o 
   6  10  10      200.49      184.27     47.61 o 
   7  10  10       93.43       74.98     28.95 o 
   8  10  10       29.98       42.86     17.84 o 
   9  10  10       26.92       20.56     18.72 o 
  10  10  10       12.51        3.31     35.77 o 
  11  10  10       64.09       31.52     34.28 o 
  -6  11  10       80.68       35.37     55.76 o 
  -5  11  10      139.69      110.70     56.37 o 
  -4  11  10       22.76      -11.67     29.92 o 
  -3  11  10       13.48       22.38     32.22 o 
  -2  11  10        9.41       40.17     41.84 o 
  -1  11  10       89.40       87.37     33.67 o 
   0  11  10       41.71       19.42     37.09 o 
   1  11  10       28.44       67.13     35.35 o 
   2  11  10      593.48      765.59     86.16 o 
   3  11  10      274.56      213.24     63.53 o 
   4  11  10       71.82       75.81     26.67 o 
   5  11  10       10.77        9.70     18.48 o 
   6  11  10        1.05       -3.53     18.93 o 
   7  11  10        1.38       -6.72     13.78 o 
   8  11  10        2.57       26.44     37.81 o 
   9  11  10        3.53       38.58     41.73 o 
  10  11  10       75.49       85.35     48.77 o 
  11  11  10       14.84       14.80     59.40 o 
  -5  12  10       66.50      103.82     90.26 o 
  -4  12  10      106.09      122.44     34.82 o 
  -3  12  10       94.32       88.83     39.15 o 
  -2  12  10        6.51      -11.40     42.66 o 
  -1  12  10      405.54      339.40     56.37 o 
   0  12  10       92.12       54.65     35.72 o 
   1  12  10      101.99       96.77     38.47 o 
   2  12  10      325.59      342.39     65.71 o 
   3  12  10      129.10       97.83     46.92 o 
   4  12  10      349.71      317.47     78.93 o 
   5  12  10       91.93       63.43     29.81 o 
   6  12  10       72.66      237.17    120.64 o 
   7  12  10       17.21       -0.85     40.34 o 
   8  12  10      225.32      260.10    136.59 o 
   9  12  10        7.10      -13.23     31.08 o 
  10  12  10       11.47       41.21     35.14 o 
  -5  13  10       60.82      205.29    132.99 o 
  -4  13  10        2.00      -24.41     32.42 o 
  -3  13  10      349.05      441.70     84.23 o 
  -2  13  10        2.29      -10.83     86.54 o 
  -1  13  10      204.74      217.16     46.30 o 
   0  13  10      196.31      190.66     43.28 o 
   1  13  10       93.45       82.34     35.47 o 
   2  13  10        0.92       26.65     33.92 o 
   3  13  10       77.38       83.01     39.13 o 
   4  13  10       33.64       70.50     28.47 o 
   5  13  10      147.91       79.20     47.07 o 
   6  13  10        3.49      -62.71     62.71 o 
   7  13  10        0.40       19.93     53.44 o 
   8  13  10        6.72      -24.26     49.30 o 
   9  13  10       26.71        6.04     33.22 o 
  -3  14  10       40.95       54.31     51.27 o 
  -2  14  10       33.75       38.95     66.88 o 
  -1  14  10       94.72      115.79     54.66 o 
   0  14  10      121.04       56.30     44.89 o 
   1  14  10      242.43      353.01     62.74 o 
   2  14  10      272.11      292.34     55.23 o 
   3  14  10      383.19      451.38    132.83 o 
   4  14  10       10.43       10.17     21.01 o 
   5  14  10        0.01      -21.28     22.59 o 
   6  14  10      100.22      173.70     75.30 o 
   7  14  10      127.52      201.70    110.41 o 
   8  14  10       14.09       52.71     72.98 o 
  -2  15  10       38.67       52.72     56.14 o 
  -1  15  10       12.35       61.77     44.47 o 
   0  15  10       15.12       34.21     37.16 o 
   1  15  10       40.90       37.71     55.07 o 
   2  15  10      115.53       86.51     44.90 o 
   3  15  10        4.70       32.65     35.73 o 
   4  15  10      122.56       73.96     35.41 o 
   5  15  10       25.23       37.03     65.36 o 
   6  15  10       63.48      289.73     88.74 o 
   7  15  10       53.05      206.59     75.16 o 
   0  16  10       16.59       16.70     36.92 o 
   1  16  10      176.82      175.94     66.10 o 
   2  16  10       77.03       94.82     50.35 o 
   3  16  10       30.12       36.34     41.17 o 
   4  16  10       57.00       57.18     65.82 o 
  -2  -9  11       20.49       87.23     53.26 o 
  -1  -9  11        4.32       -6.33     34.32 o 
   0  -9  11        8.32       -3.36     35.74 o 
   1  -9  11      300.97      397.92     61.55 o 
   2  -9  11        5.08      -24.81     41.94 o 
   3  -9  11       10.77       50.51     42.05 o 
   4  -9  11       19.81       28.63     40.98 o 
  -3  -8  11        0.13      -27.45     55.44 o 
  -2  -8  11       64.67       65.78     29.91 o 
  -1  -8  11      144.83      165.33     38.78 o 
   0  -8  11       25.68       57.49     41.99 o 
   1  -8  11       21.57        5.65     39.33 o 
   2  -8  11       12.55       41.49     43.14 o 
   3  -8  11       12.15      -27.70     41.42 o 
   4  -8  11      232.33      246.77     60.31 o 
   5  -8  11      187.85      201.35     54.06 o 
   6  -8  11        6.69      -31.73     38.59 o 
  -4  -7  11      301.34      284.76    170.08 o 
  -3  -7  11        2.00      -11.97     16.23 o 
  -2  -7  11       79.68      120.05     31.07 o 
  -1  -7  11      293.94      359.60     54.75 o 
   0  -7  11      350.95      520.84     64.75 o 
   1  -7  11       14.53       29.73     41.71 o 
   2  -7  11       59.61       62.30     48.17 o 
   3  -7  11      271.39      128.90     46.59 o 
   4  -7  11      202.03      110.76     59.36 o 
   5  -7  11      288.64      258.85     71.41 o 
   6  -7  11        1.24       17.77     30.01 o 
   7  -7  11      105.70       14.81     29.94 o 
   8  -7  11       21.49       17.81     61.37 o 
  -5  -6  11        4.50       17.31     43.01 o 
  -4  -6  11      120.84       98.25     65.84 o 
  -3  -6  11       37.72       60.54     31.29 o 
  -2  -6  11       35.97       28.06     24.98 o 
  -1  -6  11      154.46      212.04     43.96 o 
   0  -6  11      181.76      232.65     49.58 o 
   1  -6  11       55.17       30.82     30.90 o 
   2  -6  11      213.59      142.29     40.14 o 
   3  -6  11       88.28       70.22     38.93 o 
   4  -6  11        9.00       25.03     42.98 o 
   5  -6  11      233.16      194.19     45.60 o 
   6  -6  11       46.17       63.60     37.20 o 
   7  -6  11      464.92      279.92    105.61 o 
   8  -6  11        0.32        8.26     37.10 o 
   9  -6  11      186.59      -11.72     84.76 o 
  -6  -5  11      177.25      102.06     79.57 o 
  -5  -5  11      209.78      114.64     89.04 o 
  -4  -5  11        2.75        0.44     46.85 o 
  -3  -5  11       65.28       30.66     16.46 o 
  -2  -5  11      352.01      456.13     72.81 o 
  -1  -5  11      179.82      271.49     49.19 o 
   0  -5  11       21.08       55.67     33.16 o 
   1  -5  11       47.67       35.47     30.60 o 
   2  -5  11      101.49      144.84     36.96 o 
   3  -5  11        4.38       53.39     42.47 o 
   4  -5  11       97.57      105.67     44.23 o 
   5  -5  11      174.60      170.98     36.67 o 
   6  -5  11      167.17      131.58     57.92 o 
   7  -5  11        7.78       -0.38     20.04 o 
   8  -5  11      204.11      158.80     90.65 o 
   9  -5  11      205.28       26.85     50.80 o 
  -7  -4  11      161.15       99.69     55.84 o 
  -6  -4  11        7.59       12.17     39.50 o 
  -5  -4  11       45.46       22.58     48.41 o 
  -4  -4  11       73.30       88.60     59.14 o 
  -3  -4  11       14.35       13.62     10.61 o 
  -2  -4  11       42.50       21.48     34.13 o 
  -1  -4  11      179.87      182.27     38.52 o 
   0  -4  11      477.80      576.36     67.53 o 
   1  -4  11       28.29        9.99     21.98 o 
   2  -4  11      315.00      327.05     42.93 o 
   3  -4  11       92.28       65.51     34.55 o 
   4  -4  11      612.29      747.41    197.43 o 
   5  -4  11      214.32      190.03     32.19 o 
   6  -4  11      152.99      111.28     30.91 o 
   7  -4  11       16.14        0.79     15.99 o 
   8  -4  11       75.06       60.60     47.12 o 
   9  -4  11       92.69       36.99     57.24 o 
  10  -4  11       14.03       -0.15     42.29 o 
  -7  -3  11      346.17      472.76    106.50 o 
  -6  -3  11        9.71      -47.74     47.74 o 
  -5  -3  11       17.32       59.81     48.04 o 
  -4  -3  11       16.80       39.19     43.88 o 
  -3  -3  11      164.91      154.06     35.86 o 
  -2  -3  11        1.72      -19.89     22.72 o 
  -1  -3  11      192.85      246.83     41.11 o 
   0  -3  11       90.50       92.65     35.15 o 
   1  -3  11      167.23      219.13     43.17 o 
   2  -3  11       26.18       40.97     31.86 o 
   3  -3  11      273.90      307.36     49.91 o 
   4  -3  11      106.06       58.76     45.00 o 
   5  -3  11        6.18       35.60     32.22 o 
   6  -3  11        4.17        4.06     16.94 o 
   7  -3  11       68.96       90.90     47.28 o 
   8  -3  11      180.51      116.41     67.31 o 
   9  -3  11       72.40       36.52     46.58 o 
  10  -3  11      101.32       35.99     54.20 o 
  11  -3  11       88.10       39.74     66.85 o 
  -7  -2  11       34.40      106.34     58.07 o 
  -6  -2  11       46.92      101.12     54.56 o 
  -5  -2  11      891.22     1349.78    100.55 o 
  -4  -2  11       34.82       23.27     36.53 o 
  -3  -2  11        2.67       -0.44     18.14 o 
  -2  -2  11      236.92      241.95     41.37 o 
  -1  -2  11     1547.35     1976.22     80.67 o 
   0  -2  11      146.82      144.18     32.67 o 
   1  -2  11       13.62      -10.55     22.23 o 
   2  -2  11       59.59       65.89     33.35 o 
   3  -2  11      211.03      226.16     42.73 o 
   4  -2  11      760.64      886.47     83.49 o 
   5  -2  11       80.72       52.25     27.59 o 
   6  -2  11        2.35       -3.69     15.02 o 
   7  -2  11        6.59       17.32     39.94 o 
   8  -2  11      723.59      609.96    229.91 o 
   9  -2  11       56.92       68.63     56.13 o 
  10  -2  11       79.43       21.61     66.37 o 
  11  -2  11      259.23       20.36     94.49 o 
  -8  -1  11       27.62       70.92     51.93 o 
  -7  -1  11        8.92        9.31     43.41 o 
  -6  -1  11        9.67       -0.67     37.77 o 
  -5  -1  11      263.95      424.20     64.00 o 
  -4  -1  11       15.23       -6.83     30.21 o 
  -3  -1  11      239.23      276.77     53.08 o 
  -2  -1  11      641.92      771.89     55.92 o 
  -1  -1  11       13.55      -11.42     29.81 o 
   0  -1  11       33.39       28.87     21.47 o 
   1  -1  11      233.70      295.31     37.56 o 
   2  -1  11      674.27      600.46     80.98 o 
   3  -1  11     1004.39     1171.75     64.66 o 
   4  -1  11       30.71       85.53     28.57 o 
   5  -1  11        4.84       21.66     22.39 o 
   6  -1  11      279.60      438.30     96.49 o 
   7  -1  11      179.39      155.07     72.90 o 
   8  -1  11       13.44       15.80     42.99 o 
   9  -1  11       24.24       18.06     46.82 o 
  10  -1  11      236.50      293.01     97.14 o 
  11  -1  11       53.95       11.71     60.36 o 
  -8   0  11       10.30       32.32     57.71 o 
  -7   0  11       76.46       72.59     76.32 o 
  -6   0  11        6.84       -9.32     46.30 o 
  -5   0  11      100.03       44.84     42.38 o 
  -4   0  11        9.98       16.09     33.65 o 
  -3   0  11     4234.26     5561.59    195.48 o 
  -2   0  11      241.80      208.56     28.25 o 
  -1   0  11       39.82       32.64     21.69 o 
   0   0  11       24.37       28.64     25.02 o 
   1   0  11     1818.65     2146.60     78.59 o 
   2   0  11      204.10      149.47     47.28 o 
   3   0  11     1060.71     1195.67     58.51 o 
   4   0  11       28.20       41.65     28.73 o 
   5   0  11       88.68       76.67     22.06 o 
   6   0  11       19.66       46.91     44.02 o 
   7   0  11       41.51        3.92     34.89 o 
   8   0  11       20.57       31.71     39.94 o 
   9   0  11       12.13       26.16     40.51 o 
  10   0  11        1.53       34.90     52.22 o 
  11   0  11      131.85      416.87    108.28 o 
  12   0  11      127.18      103.97    100.11 o 
  -8   1  11       58.58       80.20     79.83 o 
  -7   1  11        0.91       28.88     50.49 o 
  -6   1  11        1.36       -7.30     40.64 o 
  -5   1  11      459.28      515.53    216.87 o 
  -4   1  11      311.94      383.47     59.78 o 
  -3   1  11     2219.20     2777.51    123.14 o 
  -2   1  11      664.81      603.96     41.99 o 
  -1   1  11      668.21      712.30     51.99 o 
   0   1  11      497.98      611.49     50.78 o 
   1   1  11      287.63      399.87     46.32 o 
   2   1  11       22.75       48.79     26.21 o 
   3   1  11      127.01      123.88     36.09 o 
   4   1  11      483.60      518.29     55.23 o 
   5   1  11      347.51      414.41     46.70 o 
   6   1  11      390.98      384.11    155.75 o 
   7   1  11      119.62      193.01     79.07 o 
   8   1  11      819.21      924.38    284.56 o 
   9   1  11       80.69        9.52     42.34 o 
  10   1  11       27.97        4.95     42.96 o 
  11   1  11       13.53      -49.52     69.29 o 
  12   1  11      442.57       29.11    141.10 o 
  -8   2  11      158.12      186.44     71.95 o 
  -7   2  11        0.31        5.14     54.70 o 
  -6   2  11       13.56        0.85     38.17 o 
  -5   2  11       46.82       21.69     44.48 o 
  -4   2  11      129.23       88.79     65.96 o 
  -3   2  11       97.57      125.05     35.96 o 
  -2   2  11        5.31       -1.89     26.17 o 
  -1   2  11      254.71      270.49     68.52 o 
   0   2  11        1.35       40.03     35.01 o 
   1   2  11      228.97      258.49     96.02 o 
   2   2  11      818.42      912.02     51.44 o 
   3   2  11       64.82      107.82     32.53 o 
   4   2  11      132.82      147.53     36.12 o 
   5   2  11        1.40       35.43     16.08 o 
   6   2  11     1283.18     1610.11    120.70 o 
   7   2  11      824.35     1153.02    107.46 o 
   8   2  11      148.72       92.63     42.42 o 
   9   2  11        5.26       26.06     42.13 o 
  10   2  11      431.95      538.42    392.10 o 
  11   2  11       26.98       22.39     51.02 o 
  12   2  11       25.59       -4.29     51.97 o 
  -8   3  11        0.96       28.30     46.90 o 
  -7   3  11       43.79       43.83     63.18 o 
  -6   3  11      184.34      136.00    154.72 o 
  -5   3  11      395.92      340.77    259.09 o 
  -4   3  11       57.12       27.42     37.93 o 
  -3   3  11      313.02      212.11     82.35 o 
  -2   3  11      524.32      490.93     46.00 o 
  -1   3  11      116.80       92.09     28.74 o 
   0   3  11      384.52      513.12    107.14 o 
   1   3  11       77.24       26.68     23.94 o 
   2   3  11      397.28      456.09     68.41 o 
   3   3  11      267.74      262.65     33.22 o 
   4   3  11        5.42        0.76     20.43 o 
   5   3  11      115.38      126.08     23.68 o 
   6   3  11      496.57      548.56     70.12 o 
   7   3  11       23.45       14.33     37.46 o 
   8   3  11       97.61      144.08     50.40 o 
   9   3  11       52.80       91.79     41.81 o 
  10   3  11      211.04      197.02    105.87 o 
  11   3  11       23.81       34.97     42.98 o 
  12   3  11       91.96       83.14     71.44 o 
  -8   4  11        6.39       74.59     56.00 o 
  -7   4  11       32.06       55.25     55.75 o 
  -6   4  11       49.30        0.16     33.39 o 
  -5   4  11       70.50       75.35     80.00 o 
  -4   4  11        1.67        4.58     37.73 o 
  -3   4  11      509.30      401.01    141.77 o 
  -2   4  11       22.19        1.77     20.28 o 
  -1   4  11        5.45      -12.19     26.54 o 
   0   4  11        6.13      -22.59     22.59 o 
   1   4  11      305.66      324.48     59.14 o 
   2   4  11      325.17      502.09     50.76 o 
   3   4  11       21.49      -22.12     22.12 o 
   4   4  11      430.48      554.33     42.54 o 
   5   4  11      339.50      284.18     36.35 o 
   6   4  11      437.08      527.59     72.36 o 
   7   4  11     2047.63     2569.70    110.30 o 
   8   4  11       19.52       14.43     35.45 o 
   9   4  11        9.76      -11.72     43.06 o 
  10   4  11      437.15      370.82    330.09 o 
  11   4  11        4.51      -16.57     40.50 o 
  12   4  11       60.15       84.15     78.52 o 
  -8   5  11       89.90       82.63     46.13 o 
  -7   5  11        8.17       19.18     22.15 o 
  -6   5  11        7.07       -8.81     23.41 o 
  -5   5  11      247.59      136.27     33.15 o 
  -4   5  11       90.32       82.10     30.88 o 
  -3   5  11       22.89       55.67     23.97 o 
  -2   5  11        0.67       13.90     22.75 o 
  -1   5  11        0.62       11.48     21.38 o 
   0   5  11      103.14       65.69     23.29 o 
   1   5  11       39.81       39.24     26.16 o 
   2   5  11      698.56      815.32     48.67 o 
   3   5  11      102.02       81.22     31.62 o 
   4   5  11       16.50       20.23     24.14 o 
   5   5  11      228.36      226.04     40.86 o 
   6   5  11      744.06      711.02    103.01 o 
   7   5  11      855.09      821.56    128.98 o 
   8   5  11        3.63       27.29     35.65 o 
   9   5  11       23.23       10.93     31.60 o 
  10   5  11      119.54      160.46     47.59 o 
  11   5  11        5.91       33.18     44.90 o 
  12   5  11      252.88      303.90    165.41 o 
  -8   6  11       84.02       75.37     58.55 o 
  -7   6  11      126.71      150.09     46.35 o 
  -6   6  11      139.79      118.45     33.93 o 
  -5   6  11      225.65      211.39     48.60 o 
  -4   6  11      149.30       88.78     38.77 o 
  -3   6  11       14.53       16.30     26.76 o 
  -2   6  11      742.77      622.92     79.75 o 
  -1   6  11      317.86      336.46     36.84 o 
   0   6  11      173.03      223.15     36.90 o 
   1   6  11      146.90      147.23     32.57 o 
   2   6  11      293.48      276.03     57.66 o 
   3   6  11     1509.31     1575.36     79.64 o 
   4   6  11       52.37       56.76     22.69 o 
   5   6  11      448.49      475.91     71.43 o 
   6   6  11      327.61      271.87     33.80 o 
   7   6  11      916.53     1007.55     85.26 o 
   8   6  11       50.42       25.06     28.33 o 
   9   6  11       39.34       53.42     37.35 o 
  10   6  11      314.90      196.76    112.06 o 
  11   6  11       32.84       13.39     35.57 o 
  12   6  11        0.19       33.58     37.64 o 
  -7   7  11       19.32       18.82     22.55 o 
  -6   7  11        2.81       39.71     28.94 o 
  -5   7  11       71.19      104.49     31.84 o 
  -4   7  11       26.89       -8.68     34.76 o 
  -3   7  11       71.26       75.68     26.44 o 
  -2   7  11      184.48      142.52     46.74 o 
  -1   7  11       52.07       26.81     25.31 o 
   0   7  11        2.45       -9.01     22.16 o 
   1   7  11      790.29      873.50     55.58 o 
   2   7  11      194.59      193.93     45.47 o 
   3   7  11      541.14      430.32     81.72 o 
   4   7  11      369.85      449.86     60.78 o 
   5   7  11      411.81      473.68     46.03 o 
   6   7  11       91.64       80.28     30.38 o 
   7   7  11        6.60       -3.20     19.86 o 
   8   7  11      200.26      138.96     28.83 o 
   9   7  11      254.18      203.50     56.47 o 
  10   7  11       43.20       14.36     15.04 o 
  11   7  11       97.63       59.04     43.32 o 
  12   7  11       28.41       17.03     36.07 o 
  -7   8  11      112.25      151.77     59.36 o 
  -6   8  11      209.29      240.88     51.00 o 
  -5   8  11       33.22       79.94     36.12 o 
  -4   8  11      152.70      108.96     50.62 o 
  -3   8  11      458.67      383.96     94.04 o 
  -2   8  11       29.94       20.24     25.52 o 
  -1   8  11       27.97       30.65     28.36 o 
   0   8  11        1.31       30.01     27.19 o 
   1   8  11      125.18      109.54     36.49 o 
   2   8  11      525.29      485.44     58.92 o 
   3   8  11      404.16      385.89     75.35 o 
   4   8  11      178.23      247.06     37.97 o 
   5   8  11      335.14      334.41     75.55 o 
   6   8  11       36.28       12.37     22.34 o 
   7   8  11        8.57        5.21     20.31 o 
   8   8  11      165.66      148.82     36.43 o 
   9   8  11      209.02      135.77     44.20 o 
  10   8  11       18.93        2.96     17.55 o 
  11   8  11       13.29        7.70     22.28 o 
  12   8  11       83.42       51.53     63.57 o 
  -7   9  11       77.19      213.08     86.87 o 
  -6   9  11        4.73       16.94     39.11 o 
  -5   9  11        8.25       26.76     28.10 o 
  -4   9  11      181.51      264.74     42.27 o 
  -3   9  11      206.72      205.33     49.77 o 
  -2   9  11       23.93       -3.11     19.36 o 
  -1   9  11      362.04      484.53     46.27 o 
   0   9  11      265.31      313.80     53.25 o 
   1   9  11       40.67       23.54     27.52 o 
   2   9  11       61.85       58.59     27.38 o 
   3   9  11      252.38      239.94     46.91 o 
   4   9  11      148.57       95.20     39.39 o 
   5   9  11      446.68      546.74     90.02 o 
   6   9  11        0.25      -18.38     21.28 o 
   7   9  11      139.97      192.50     36.99 o 
   8   9  11       32.31       37.16     25.36 o 
   9   9  11       30.85       16.66     25.72 o 
  10   9  11       90.32       12.95     24.83 o 
  11   9  11      449.05       78.97     88.89 o 
  -6  10  11        3.65      -13.70     71.55 o 
  -5  10  11        9.26       35.52     33.79 o 
  -4  10  11      153.09      128.25     43.29 o 
  -3  10  11       45.43       25.31     29.91 o 
  -2  10  11       39.53       57.71     27.82 o 
  -1  10  11       20.23       -1.17     23.67 o 
   0  10  11     1294.20     1647.99    166.96 o 
   1  10  11        8.71       30.96     44.49 o 
   2  10  11       39.89       30.57     27.02 o 
   3  10  11       75.21       62.74     33.19 o 
   4  10  11       98.03       94.26     37.21 o 
   5  10  11       12.35       -1.17     19.00 o 
   6  10  11       88.12       80.79     31.36 o 
   7  10  11      166.32       99.70     41.28 o 
   8  10  11       18.09       24.56     23.54 o 
   9  10  11      146.86       80.53     38.36 o 
  10  10  11       82.91       98.22     60.90 o 
  11  10  11      116.11        2.07    106.15 o 
  -6  11  11      118.31      144.45    151.31 o 
  -5  11  11        6.70       52.78     32.18 o 
  -4  11  11        1.32       -1.56     25.72 o 
  -3  11  11       33.72       55.08     30.56 o 
  -2  11  11      336.25      223.45     51.99 o 
  -1  11  11      349.18      418.92     51.90 o 
   0  11  11      459.64      511.26     62.36 o 
   1  11  11       56.95       93.75     36.76 o 
   2  11  11     1147.51     1506.84    284.11 o 
   3  11  11        4.31       10.38     29.21 o 
   4  11  11       22.85       31.11     32.81 o 
   5  11  11       25.98       20.14     24.23 o 
   6  11  11        1.37      -20.13     23.02 o 
   7  11  11        1.15       -3.22     17.46 o 
   8  11  11      293.30      440.32    143.59 o 
   9  11  11       44.30       27.61     47.25 o 
  10  11  11       38.22       49.14     39.24 o 
  -5  12  11       74.87       22.77     53.57 o 
  -4  12  11       69.01      110.54     42.84 o 
  -3  12  11       21.36       44.71     41.26 o 
  -2  12  11      107.45      107.64     51.19 o 
  -1  12  11       58.60       17.03     29.67 o 
   0  12  11      728.26      985.63    130.24 o 
   1  12  11        2.60       19.90     29.02 o 
   2  12  11     1065.16     1228.77    159.99 o 
   3  12  11        1.87       34.17     39.64 o 
   4  12  11      215.66      114.79     36.93 o 
   5  12  11        2.20       -3.84     22.14 o 
   6  12  11      332.83      635.10    217.00 o 
   7  12  11        4.38       31.68     21.67 o 
   8  12  11      128.02       93.21     66.48 o 
   9  12  11        8.87       21.28     42.99 o 
  10  12  11       71.58       97.77    108.26 o 
  -4  13  11        0.58       32.84     37.37 o 
  -3  13  11       58.36       99.88     45.15 o 
  -2  13  11        0.50      -31.93     49.10 o 
  -1  13  11       32.09       62.37     40.89 o 
   0  13  11       66.81       47.86     33.39 o 
   1  13  11      570.65      638.73    115.83 o 
   2  13  11       61.28       75.40     64.57 o 
   3  13  11        0.27       22.13     44.88 o 
   4  13  11      316.85      286.00     88.96 o 
   5  13  11      284.65      251.08    113.13 o 
   6  13  11       51.27       51.01     42.88 o 
   7  13  11       37.39       36.22     64.73 o 
   8  13  11      155.69      217.43     78.79 o 
   9  13  11        9.79       14.17     45.57 o 
  -3  14  11        1.45      -20.22     43.68 o 
  -2  14  11       25.37       35.54     47.28 o 
  -1  14  11      113.75      168.52     55.85 o 
   0  14  11       84.95       91.54     44.29 o 
   1  14  11        0.38       29.86     34.40 o 
   2  14  11       11.75       20.53     34.05 o 
   3  14  11      113.89      133.49     44.41 o 
   4  14  11      273.97      329.72    142.29 o 
   5  14  11       18.56       20.97     24.23 o 
   6  14  11       71.38      120.06     63.46 o 
   7  14  11        3.75      -28.16     65.75 o 
   8  14  11        3.31       30.27     54.41 o 
  -1  15  11       15.11       34.56     66.68 o 
   0  15  11        4.16       -2.78     31.46 o 
   1  15  11      151.26      124.04     50.33 o 
   2  15  11      112.18      117.69     50.22 o 
   3  15  11       57.44       47.04     34.54 o 
   4  15  11       34.43       74.44     29.43 o 
   5  15  11       14.03      101.86     76.97 o 
   6  15  11       22.03      -22.43     58.92 o 
  -1  -8  12        1.71       24.98     29.85 o 
   0  -8  12       55.55       66.70     47.16 o 
   1  -8  12       74.88      138.47     45.30 o 
   2  -8  12        1.68      -35.59     45.42 o 
   3  -8  12      234.16      223.61     75.22 o 
   4  -8  12      539.77      623.66     97.67 o 
  -3  -7  12      221.05      220.39    101.53 o 
  -2  -7  12       44.15       24.54     23.26 o 
  -1  -7  12        0.08      -37.70     37.70 o 
   0  -7  12       25.11       39.91     44.68 o 
   1  -7  12      168.66      219.53     54.42 o 
   2  -7  12      169.35      130.83     45.58 o 
   3  -7  12      362.52      229.97     60.91 o 
   4  -7  12      271.19      314.28     99.17 o 
   5  -7  12      381.05      439.87     60.41 o 
   6  -7  12       32.27       47.54     38.19 o 
  -4  -6  12       59.38       75.80     67.13 o 
  -3  -6  12        0.42      -46.20     62.31 o 
  -2  -6  12      110.44      126.24     44.73 o 
  -1  -6  12      117.07      232.12     53.50 o 
   0  -6  12       49.90      111.81     44.64 o 
   1  -6  12        1.66       -8.94     29.76 o 
   2  -6  12      181.77      181.85     46.10 o 
   3  -6  12      158.72       91.44     53.47 o 
   4  -6  12       62.41       59.54     48.89 o 
   5  -6  12        0.28       14.95     29.81 o 
   6  -6  12       30.55       42.74     33.23 o 
   7  -6  12      159.39      141.19     75.95 o 
   8  -6  12       60.05       22.61     88.58 o 
  -5  -5  12        5.97      -18.69     39.61 o 
  -4  -5  12      204.42      134.81     72.45 o 
  -3  -5  12       30.41       34.01     50.78 o 
  -2  -5  12        0.44      -12.70     19.71 o 
  -1  -5  12       41.46      103.85     36.43 o 
   0  -5  12       97.06      155.70     47.04 o 
   1  -5  12       24.72       41.18     32.39 o 
   2  -5  12      216.08      176.77     42.31 o 
   3  -5  12       41.04       53.99     46.43 o 
   4  -5  12      866.75     1069.03    159.68 o 
   5  -5  12      377.55      248.60     86.89 o 
   6  -5  12       20.79       40.74     24.78 o 
   7  -5  12       10.56        3.43     21.95 o 
   8  -5  12        1.95      -23.88     43.64 o 
  -6  -4  12      321.28       34.36     40.99 o 
  -5  -4  12       19.02       41.25     42.14 o 
  -4  -4  12       94.28       63.73     68.15 o 
  -3  -4  12        1.82        6.24     11.29 o 
  -2  -4  12      130.36       64.36     36.35 o 
  -1  -4  12        6.52       19.54     28.38 o 
   0  -4  12        0.02       45.23     34.16 o 
   1  -4  12      100.07       99.99     41.87 o 
   2  -4  12       90.25      127.17     38.32 o 
   3  -4  12       70.93       53.46     40.78 o 
   4  -4  12      116.90       91.95     60.59 o 
   5  -4  12      133.75       65.31     46.73 o 
   6  -4  12        3.40        4.31     19.02 o 
   7  -4  12       60.26       16.92     15.86 o 
   8  -4  12        0.52       -7.69     42.60 o 
   9  -4  12       55.47       18.92     48.79 o 
  -6  -3  12       17.50       41.50     38.07 o 
  -5  -3  12       15.29       40.44     53.80 o 
  -4  -3  12      221.44      194.73    132.03 o 
  -3  -3  12        2.71      -13.89     41.64 o 
  -2  -3  12      390.15      470.66     82.40 o 
  -1  -3  12      124.21      131.01     44.41 o 
   0  -3  12      263.82      300.04     45.00 o 
   1  -3  12        0.76        9.24     22.85 o 
   2  -3  12      163.81       86.69     36.92 o 
   3  -3  12       81.60       81.27     42.52 o 
   4  -3  12       77.59       25.39     30.84 o 
   5  -3  12       55.53       39.76     32.97 o 
   6  -3  12       40.59       45.12     26.70 o 
   7  -3  12       36.84       29.54     41.82 o 
   8  -3  12       74.51       46.21     47.29 o 
   9  -3  12      239.88      167.13     88.57 o 
  10  -3  12        4.80      -25.73     63.76 o 
  -6  -2  12       13.81       -0.24     39.96 o 
  -5  -2  12        3.69       26.76     45.01 o 
  -4  -2  12      747.17     1150.93    142.51 o 
  -3  -2  12       36.85       73.04     48.99 o 
  -2  -2  12      211.27      220.84     34.63 o 
  -1  -2  12       11.69      -11.48     24.38 o 
   0  -2  12     2107.20     2705.78    165.01 o 
   1  -2  12      379.72      404.86     43.36 o 
   2  -2  12        0.08       11.07     26.38 o 
   3  -2  12        1.98        9.67     28.01 o 
   4  -2  12      466.96      573.82     82.38 o 
   5  -2  12       43.24       63.68     47.30 o 
   6  -2  12       25.23        5.32     10.91 o 
   7  -2  12        0.56      -32.07     50.95 o 
   8  -2  12        0.40       -9.54     46.05 o 
   9  -2  12      151.37      108.53     65.82 o 
  10  -2  12       82.57       38.51     42.72 o 
  -7  -1  12        2.13       30.07     50.86 o 
  -6  -1  12       74.93      173.97     64.31 o 
  -5  -1  12       77.75      119.04     51.09 o 
  -4  -1  12       70.14       42.11     42.63 o 
  -3  -1  12       34.22       17.05     22.55 o 
  -2  -1  12       58.18      121.62     37.69 o 
  -1  -1  12      196.71      181.20     42.95 o 
   0  -1  12      473.94      561.42     51.99 o 
   1  -1  12       45.41       66.17     37.12 o 
   2  -1  12     2373.29     3030.62    104.50 o 
   3  -1  12      232.47      230.45     52.25 o 
   4  -1  12      181.67      139.65     36.78 o 
   5  -1  12        4.11        9.15     20.55 o 
   6  -1  12      469.83      491.73    102.48 o 
   7  -1  12      225.21      207.24     95.56 o 
   8  -1  12        2.46       36.04     79.72 o 
   9  -1  12       13.78      -24.44     50.14 o 
  10  -1  12       19.88       18.59     55.15 o 
  11  -1  12      410.00       11.62    128.30 o 
  -7   0  12       46.04       73.39     54.79 o 
  -6   0  12       25.46       35.09     51.66 o 
  -5   0  12      326.59      393.52    108.16 o 
  -4   0  12      115.94      151.31     49.59 o 
  -3   0  12      481.73      506.01     60.18 o 
  -2   0  12        3.17        6.42     19.50 o 
  -1   0  12       40.47       26.65     24.95 o 
   0   0  12      507.52      600.90     54.54 o 
   1   0  12        2.18       26.49     27.66 o 
   2   0  12      758.16     1004.74     79.37 o 
   3   0  12      108.59       96.85     37.80 o 
   4   0  12       15.47       -4.19     30.96 o 
   5   0  12      303.17      281.30     54.17 o 
   6   0  12      483.30      577.13    101.18 o 
   7   0  12      222.22      278.07     73.08 o 
   8   0  12       77.64       64.46     93.27 o 
   9   0  12      126.89      176.78     71.86 o 
  10   0  12       13.54      127.48     70.29 o 
  11   0  12       26.19      -65.59     65.59 o 
  -7   1  12       62.07       32.06     57.60 o 
  -6   1  12        0.31       -0.05     39.80 o 
  -5   1  12       19.25      -20.35     49.38 o 
  -4   1  12      164.24      218.99     59.73 o 
  -3   1  12     1572.34     1972.14    143.15 o 
  -2   1  12       74.98       85.69     23.90 o 
  -1   1  12      153.19      125.53     37.73 o 
   0   1  12        1.10      -26.78     26.78 o 
   1   1  12       14.07       45.66     29.12 o 
   2   1  12      427.71      459.88     63.14 o 
   3   1  12       29.61       21.94     25.53 o 
   4   1  12      174.72      128.68     35.90 o 
   5   1  12       25.58       12.38     17.00 o 
   6   1  12      730.29      858.16     95.64 o 
   7   1  12       62.90       21.40     56.56 o 
   8   1  12       74.89       83.23     54.93 o 
   9   1  12       62.14       47.92     70.00 o 
  10   1  12       39.52       42.03     71.98 o 
  11   1  12        2.76       35.17     57.32 o 
  -7   2  12        9.03      -46.48     63.65 o 
  -6   2  12      137.01       84.41     88.04 o 
  -5   2  12        5.51      -40.48     53.20 o 
  -4   2  12        1.60      -15.78     41.37 o 
  -3   2  12      924.39     1364.25     98.11 o 
  -2   2  12        8.13       -6.53     23.26 o 
  -1   2  12        1.14      -26.10     29.93 o 
   0   2  12       42.30       81.46     35.69 o 
   1   2  12      124.98      128.34     44.62 o 
   2   2  12      548.94      569.87    116.25 o 
   3   2  12       50.23       37.05     26.40 o 
   4   2  12      365.47      430.29     47.45 o 
   5   2  12       12.96       18.63     19.49 o 
   6   2  12       14.65       21.56     47.99 o 
   7   2  12       54.12       18.08     45.94 o 
   8   2  12      658.39      445.72    354.71 o 
   9   2  12       75.38      123.33    130.69 o 
  10   2  12       23.62      -29.95     69.08 o 
  11   2  12       21.58       74.59     75.34 o 
  12   2  12       99.57      193.53    103.65 o 
  -7   3  12       11.21        5.47     55.91 o 
  -6   3  12        7.69       10.82     46.88 o 
  -5   3  12      219.41      112.52    128.95 o 
  -4   3  12       24.99      -15.14     44.59 o 
  -3   3  12        6.51       -3.86     22.39 o 
  -2   3  12      134.68      127.99     32.76 o 
  -1   3  12     1609.79     1792.64    128.78 o 
   0   3  12       16.95       41.36     33.27 o 
   1   3  12      141.10      105.50     39.39 o 
   2   3  12       19.69       27.79     27.92 o 
   3   3  12      426.98      538.41     48.07 o 
   4   3  12      192.73      189.85     34.97 o 
   5   3  12      288.29      224.06     51.18 o 
   6   3  12       60.52       68.41     45.01 o 
   7   3  12      387.13      460.00     77.72 o 
   8   3  12       38.17       25.33     50.51 o 
   9   3  12       50.37       71.62     50.24 o 
  10   3  12      100.66       -4.16     39.18 o 
  11   3  12       64.90       39.53     57.61 o 
  12   3  12       14.14       26.40     54.20 o 
  -7   4  12       86.07      107.13     64.22 o 
  -6   4  12        2.19       20.03     51.13 o 
  -5   4  12       95.24       74.60     85.85 o 
  -4   4  12      135.15       80.45     51.12 o 
  -3   4  12       91.12       49.86     48.49 o 
  -2   4  12       65.36       56.36     30.07 o 
  -1   4  12       22.85       -5.89     28.14 o 
   0   4  12      149.13      134.98     37.89 o 
   1   4  12        4.05       11.34     28.88 o 
   2   4  12      392.12      424.37     72.95 o 
   3   4  12       51.13       47.66     30.13 o 
   4   4  12       78.49       75.27     31.38 o 
   5   4  12       36.28       56.68     23.70 o 
   6   4  12      350.02      322.08     60.31 o 
   7   4  12      715.03      886.42    182.96 o 
   8   4  12        9.93       54.63     42.17 o 
   9   4  12        4.72      -15.16     39.24 o 
  10   4  12      253.58      124.38     58.33 o 
  11   4  12       19.35       63.20     57.93 o 
  12   4  12        0.09       16.51     44.20 o 
  -7   5  12        3.58       52.59     47.72 o 
  -6   5  12      340.47      190.30    191.62 o 
  -5   5  12       64.97       45.06     54.56 o 
  -4   5  12       70.41       34.45     40.77 o 
  -3   5  12       64.74       71.08     29.50 o 
  -2   5  12      140.35      110.03     32.86 o 
  -1   5  12       26.83        8.13     27.50 o 
   0   5  12       27.35       12.92     21.71 o 
   1   5  12      383.26      392.91     73.22 o 
   2   5  12      231.95      194.99     71.75 o 
   3   5  12      104.15      156.61     39.56 o 
   4   5  12      805.68      973.08     65.53 o 
   5   5  12      122.43      119.40     29.42 o 
   6   5  12      290.13      244.67     46.34 o 
   7   5  12      911.22      968.13    151.00 o 
   8   5  12      371.73      399.72     94.32 o 
   9   5  12      250.51      125.96     68.95 o 
  10   5  12       55.98       -2.18     55.78 o 
  11   5  12      174.32       33.18     46.88 o 
  12   5  12      104.81      105.46     67.89 o 
  -7   6  12       53.28       45.50     40.74 o 
  -6   6  12       42.13       53.67     29.22 o 
  -5   6  12      152.85      128.28     78.12 o 
  -4   6  12       68.25       83.82     45.88 o 
  -3   6  12      588.58      691.40     56.55 o 
  -2   6  12       31.28        1.30     22.28 o 
  -1   6  12      258.25      306.70     40.56 o 
   0   6  12       33.11       47.17     29.35 o 
   1   6  12      717.35      878.76     69.21 o 
   2   6  12      276.33      261.39     41.24 o 
   3   6  12      665.94      716.14    101.71 o 
   4   6  12       43.00       25.53     22.85 o 
   5   6  12      216.67      218.59     33.55 o 
   6   6  12       10.18       23.98     25.05 o 
   7   6  12       39.06       84.60     41.24 o 
   8   6  12       83.31       88.01     40.02 o 
   9   6  12      392.44      326.19    103.53 o 
  10   6  12        1.51        7.09     43.97 o 
  11   6  12       40.22       46.81     44.76 o 
  12   6  12       66.03      115.15     90.90 o 
  -7   7  12      191.80      184.11     68.13 o 
  -6   7  12       57.71       77.33     41.90 o 
  -5   7  12        1.17        5.31     33.13 o 
  -4   7  12       46.11       46.46     35.52 o 
  -3   7  12       43.93       44.06     26.45 o 
  -2   7  12        0.05       -9.68     21.66 o 
  -1   7  12       22.95       57.12     28.09 o 
   0   7  12        3.91      -26.10     26.10 o 
   1   7  12        6.35       -9.34     25.94 o 
   2   7  12       97.20       72.86     29.82 o 
   3   7  12      121.59      100.20     33.83 o 
   4   7  12       67.22       52.10     28.12 o 
   5   7  12       17.01       31.85     29.97 o 
   6   7  12      109.16       94.33     31.42 o 
   7   7  12      149.96      104.99     29.19 o 
   8   7  12       81.09       54.86     23.26 o 
   9   7  12       37.26       23.69     15.71 o 
  10   7  12      129.24       18.04     38.89 o 
  11   7  12        5.51      -32.13     42.54 o 
  -6   8  12      295.68      413.75    111.02 o 
  -5   8  12       10.37       20.34     28.91 o 
  -4   8  12       47.55       33.48     29.06 o 
  -3   8  12       91.72       66.61     32.54 o 
  -2   8  12      403.96      420.11     78.26 o 
  -1   8  12       22.73       47.55     32.92 o 
   0   8  12       40.15       54.39     30.87 o 
   1   8  12       28.51       26.28     30.30 o 
   2   8  12      324.80      319.63     62.79 o 
   3   8  12       85.43       78.72     31.48 o 
   4   8  12      654.60      745.48     93.24 o 
   5   8  12       15.82        0.97     26.95 o 
   6   8  12       36.18       23.77     24.03 o 
   7   8  12       82.83       64.11     26.44 o 
   8   8  12       36.78       59.40     27.34 o 
   9   8  12        9.92       24.36     24.35 o 
  10   8  12       19.83      -11.31     28.99 o 
  11   8  12       33.17       -9.20     30.73 o 
  -6   9  12       66.99       61.12     33.52 o 
  -5   9  12       77.30       40.44     29.70 o 
  -4   9  12      394.23      441.27     60.37 o 
  -3   9  12      632.72      734.62    230.35 o 
  -2   9  12      116.04       91.89     35.69 o 
  -1   9  12       33.41       30.58     30.63 o 
   0   9  12      356.23      450.02     55.91 o 
   1   9  12      710.74      804.93    129.11 o 
   2   9  12      251.29      194.02     57.84 o 
   3   9  12       18.82       49.68     32.15 o 
   4   9  12       69.44       78.56     35.65 o 
   5   9  12      650.68      694.66    123.89 o 
   6   9  12       27.63        5.97     22.87 o 
   7   9  12       21.42       50.85     28.52 o 
   8   9  12       80.36       58.47     31.49 o 
   9   9  12       73.55       62.41     30.71 o 
  10   9  12        0.07       -6.31     26.81 o 
  11   9  12        1.82      -25.98     68.85 o 
  -5  10  12       47.16       33.90     31.95 o 
  -4  10  12       26.70       22.10     61.09 o 
  -3  10  12        0.47      -29.40     41.19 o 
  -2  10  12        4.15       -5.83     23.86 o 
  -1  10  12      215.53      242.27     42.45 o 
   0  10  12       14.17       56.59     39.92 o 
   1  10  12       12.31       21.14     36.89 o 
   2  10  12       45.75        4.02     26.73 o 
   3  10  12      288.72      286.75     79.72 o 
   4  10  12      341.03      337.26     97.72 o 
   5  10  12      167.03      125.77     44.74 o 
   6  10  12        3.32       13.48     25.73 o 
   7  10  12      198.57      148.80     36.94 o 
   8  10  12       44.50       46.11     29.23 o 
   9  10  12       30.10       34.38     28.22 o 
  10  10  12      112.57      172.35    122.23 o 
  -5  11  12       69.65      129.99     81.00 o 
  -4  11  12      124.01      177.35     44.98 o 
  -3  11  12       60.31       44.87     35.27 o 
  -2  11  12        7.82       -7.28     26.39 o 
  -1  11  12      831.57      966.68    112.11 o 
   0  11  12      998.37     1299.81    145.89 o 
   1  11  12       63.69       46.87     42.72 o 
   2  11  12       70.84       70.72     33.24 o 
   3  11  12      103.21       65.40     32.20 o 
   4  11  12       42.33       27.98     43.27 o 
   5  11  12       44.12       14.80     26.34 o 
   6  11  12        4.91       19.75     25.21 o 
   7  11  12      508.69      668.77    213.98 o 
   8  11  12       79.40       66.68     41.90 o 
   9  11  12        1.97       17.24     41.75 o 
  10  11  12        0.98       -2.45     39.85 o 
  -4  12  12        5.37       -7.97     29.52 o 
  -3  12  12       43.97       22.74     35.52 o 
  -2  12  12       89.20      129.57     54.50 o 
  -1  12  12        4.89      -21.33     33.49 o 
   0  12  12      222.26      133.85     52.69 o 
   1  12  12        1.00       17.47     30.07 o 
   2  12  12        0.63      -11.87     32.23 o 
   3  12  12       26.64       -1.66     28.79 o 
   4  12  12       20.87       -7.59     40.36 o 
   5  12  12      132.65      161.29     61.98 o 
   6  12  12      209.62      164.84     93.22 o 
   7  12  12      204.06      123.64     65.22 o 
   8  12  12       16.98       39.20     51.09 o 
   9  12  12      182.17      359.52    138.99 o 
  -3  13  12        8.49       22.53     34.19 o 
  -2  13  12       34.64       67.79     69.73 o 
  -1  13  12       50.87       34.36     53.79 o 
   0  13  12      294.58      301.35     68.15 o 
   1  13  12      305.47      264.11     52.26 o 
   2  13  12       86.72      132.57     56.68 o 
   3  13  12      102.60      289.16    144.90 o 
   4  13  12        5.26        7.21     28.33 o 
   5  13  12      121.47      100.85     36.80 o 
   6  13  12      121.37      122.04     84.01 o 
   7  13  12      128.15      246.66    116.24 o 
   8  13  12        9.91       40.71     62.88 o 
  -2  14  12        1.46        4.72     44.00 o 
  -1  14  12        7.17       29.51     40.59 o 
   0  14  12       63.50       54.05     41.37 o 
   1  14  12       70.35       92.09     39.95 o 
   2  14  12      101.48       88.09     45.06 o 
   3  14  12        1.15       27.88     45.59 o 
   4  14  12      228.74      194.44     75.67 o 
   5  14  12        7.91        2.07     24.48 o 
   6  14  12        4.75      -13.22     61.44 o 
   7  14  12       13.19       11.32     62.72 o 
   0  15  12       11.82        7.55     42.02 o 
   1  15  12       25.10       27.71     33.08 o 
   2  15  12      372.63      436.10    110.00 o 
   3  15  12       10.37       22.81     31.62 o 
   4  15  12       83.26       94.10     50.39 o 
   5  15  12        5.61     -129.01    129.01 o 
  -1  -7  13        5.22       66.89     63.86 o 
   0  -7  13        2.54       38.35     46.67 o 
   1  -7  13      198.67      232.27     51.79 o 
   2  -7  13       42.90       69.27     42.70 o 
   3  -7  13      417.84      580.61    134.26 o 
   4  -7  13        0.83       33.12     46.90 o 
  -2  -6  13        5.61       88.36     63.02 o 
  -1  -6  13       12.17      -16.87     39.72 o 
   0  -6  13       15.67       29.34     38.93 o 
   1  -6  13      161.38      205.80     45.87 o 
   2  -6  13        0.95      -32.82     32.82 o 
   3  -6  13        0.04       19.55     42.80 o 
   4  -6  13        4.96        8.54     41.33 o 
   5  -6  13       24.33       55.69     37.14 o 
   6  -6  13        2.13       38.96     29.07 o 
  -3  -5  13        4.51       37.69     57.63 o 
  -2  -5  13        7.02        1.30     15.41 o 
  -1  -5  13        3.03       45.28     34.51 o 
   0  -5  13       44.78       56.68     37.52 o 
   1  -5  13       45.30       90.10     40.07 o 
   2  -5  13       20.44       -4.55     36.58 o 
   3  -5  13      108.18      161.53     63.28 o 
   4  -5  13      363.78      448.60    100.86 o 
   5  -5  13      143.22      110.96     45.44 o 
   6  -5  13      196.20      164.02     57.40 o 
   7  -5  13      115.79      105.16     59.40 o 
  -4  -4  13        0.68      -22.15     53.31 o 
  -3  -4  13       42.89       33.58     56.99 o 
  -2  -4  13      105.95       81.78     30.34 o 
  -1  -4  13      334.80      402.19    114.33 o 
   0  -4  13        1.49        0.91     24.35 o 
   1  -4  13       13.90      -15.97     30.42 o 
   2  -4  13       72.87       76.66     35.63 o 
   3  -4  13      388.02      339.69     94.38 o 
   4  -4  13      102.01       90.85     45.36 o 
   5  -4  13      298.90      250.55     72.89 o 
   6  -4  13        1.52       30.85     23.11 o 
   7  -4  13      145.37       66.42     55.86 o 
   8  -4  13        3.63       29.36     59.62 o 
  -5  -3  13       77.19       59.15     46.72 o 
  -4  -3  13        0.01        0.81     30.10 o 
  -3  -3  13      100.14       27.48     48.84 o 
  -2  -3  13       39.67       25.53     22.78 o 
  -1  -3  13        4.26       10.20     26.59 o 
   0  -3  13        0.58       28.79     38.98 o 
   1  -3  13      623.38      904.56    111.41 o 
   2  -3  13      161.77      121.48     36.51 o 
   3  -3  13       49.23       40.40     41.22 o 
   4  -3  13       13.23       29.28     42.15 o 
   5  -3  13      249.77      153.72     65.75 o 
   6  -3  13        0.07       -1.17     43.33 o 
   7  -3  13        0.34       26.46     55.35 o 
   8  -3  13       82.81      112.21     74.34 o 
   9  -3  13      253.49      128.68     81.32 o 
  -5  -2  13       46.23       55.75     42.11 o 
  -4  -2  13       50.44        8.04     44.85 o 
  -3  -2  13        2.14       25.26     45.80 o 
  -2  -2  13       24.49       15.40     23.51 o 
  -1  -2  13       54.46        8.85     26.28 o 
   0  -2  13       73.60       99.59     36.84 o 
   1  -2  13      461.27      540.13     58.56 o 
   2  -2  13       22.67        8.27     27.05 o 
   3  -2  13      119.11      171.57     43.38 o 
   4  -2  13       79.91       56.14     49.11 o 
   5  -2  13      123.42      208.52     49.84 o 
   6  -2  13       43.64       -8.77     21.84 o 
   7  -2  13       54.71      146.75    106.29 o 
   8  -2  13      194.02      170.21     79.38 o 
   9  -2  13      209.44      182.17     89.36 o 
  10  -2  13       26.20      119.56     76.76 o 
  -6  -1  13       30.87       91.74     67.36 o 
  -5  -1  13        4.11       22.97     42.52 o 
  -4  -1  13        1.35       14.03     42.38 o 
  -3  -1  13        4.51       -8.52     43.78 o 
  -2  -1  13      101.92       89.94     34.74 o 
  -1  -1  13       73.73       98.33     34.98 o 
   0  -1  13      251.36      271.16     46.97 o 
   1  -1  13      728.75      811.12     60.60 o 
   2  -1  13     1080.04     1255.15     88.18 o 
   3  -1  13      295.35      258.85     61.29 o 
   4  -1  13        2.93       17.38     29.40 o 
   5  -1  13      153.84      140.00     46.49 o 
   6  -1  13      150.98       65.66     39.82 o 
   7  -1  13      366.90      517.81    145.25 o 
   8  -1  13       15.28        7.02     56.17 o 
   9  -1  13       34.79       17.96     85.85 o 
  10  -1  13       10.64        5.24     80.38 o 
  -6   0  13       53.74      113.34     54.71 o 
  -5   0  13       91.10      119.52     53.66 o 
  -4   0  13       39.84       85.82     52.44 o 
  -3   0  13      161.84      217.41     59.18 o 
  -2   0  13       26.96       -2.26     20.80 o 
  -1   0  13      150.55      186.42     38.42 o 
   0   0  13      129.34      141.59     46.61 o 
   1   0  13       45.38       64.24     29.84 o 
   2   0  13     1910.14     2423.07    102.49 o 
   3   0  13       61.57       43.09     31.95 o 
   4   0  13       11.82       10.32     31.12 o 
   5   0  13       29.85       58.35     31.80 o 
   7   0  13      182.47      111.98    105.03 o 
   8   0  13        2.98       -6.84     56.66 o 
   9   0  13      213.24      247.48     91.18 o 
  10   0  13        4.63       18.33     59.22 o 
  -6   1  13       16.38       54.94     65.71 o 
  -5   1  13        6.99       36.62     52.97 o 
  -4   1  13       25.58       93.87     60.06 o 
  -3   1  13        0.84        5.07     22.41 o 
  -2   1  13      668.77      534.77     73.35 o 
  -1   1  13      226.34      154.43     51.35 o 
   0   1  13      174.97      171.98     38.88 o 
   1   1  13       88.09       81.25     37.36 o 
   2   1  13      372.39      416.95     61.40 o 
   3   1  13      146.61      130.55     33.96 o 
   4   1  13       38.53       35.05     27.65 o 
   5   1  13       28.00       -5.99     26.14 o 
   6   1  13      251.01      393.63     78.33 o 
   7   1  13        7.91       17.64     78.33 o 
   8   1  13       68.02       65.18     95.74 o 
   9   1  13        9.14      -19.89     66.85 o 
  10   1  13       45.02       59.48     89.28 o 
  11   1  13        0.94       61.60     98.82 o 
  -6   2  13       69.10       11.03     51.29 o 
  -5   2  13      144.98       66.13     77.06 o 
  -4   2  13      415.43      477.54    223.67 o 
  -3   2  13      271.89      152.80     38.67 o 
  -2   2  13       33.12       11.95     20.18 o 
  -1   2  13      130.20      202.58     41.17 o 
   0   2  13      919.83     1100.37     78.27 o 
   1   2  13      155.81      180.21     35.86 o 
   2   2  13        2.66       -3.52     27.47 o 
   3   2  13      188.07      178.22     43.19 o 
   4   2  13      357.55      350.74     86.03 o 
   5   2  13       21.03       14.61     25.61 o 
   6   2  13      214.73      265.11     67.39 o 
   7   2  13        9.57       -6.47     35.82 o 
   8   2  13        3.00       11.65     54.96 o 
   9   2  13      109.11       39.09     61.07 o 
  10   2  13        4.39      -50.28     67.35 o 
  11   2  13       51.74       94.56     94.38 o 
  -6   3  13        4.56       11.02     46.84 o 
  -5   3  13        3.78       26.50     52.52 o 
  -4   3  13       97.86       51.73     59.74 o 
  -3   3  13      424.33      150.88     58.23 o 
  -2   3  13       96.91       68.64     33.58 o 
  -1   3  13      128.09       88.33     32.61 o 
   0   3  13      372.41      357.07     89.77 o 
   1   3  13        1.31       12.77     24.84 o 
   2   3  13      163.81      172.28     46.08 o 
   3   3  13      236.87      204.00     42.00 o 
   4   3  13      591.50      654.72     73.08 o 
   5   3  13       53.45       62.21     25.76 o 
   6   3  13      247.04      226.12     61.96 o 
   7   3  13       30.47       47.37     51.45 o 
   8   3  13       14.33        0.45     42.19 o 
   9   3  13        6.66      -16.06     48.96 o 
  10   3  13       60.21       21.71     55.67 o 
  11   3  13       63.79       47.02     64.83 o 
  -6   4  13        0.20       56.82     65.21 o 
  -5   4  13       23.19       -1.61     58.58 o 
  -4   4  13       24.90       41.27     53.54 o 
  -3   4  13       59.70       19.66     27.93 o 
  -2   4  13        0.97       16.48     25.32 o 
  -1   4  13       68.83       53.64     36.93 o 
   0   4  13        0.95      -15.81     24.83 o 
   1   4  13       83.95       51.61     34.36 o 
   2   4  13       49.69       95.08     36.68 o 
   3   4  13       89.18       97.82     33.66 o 
   4   4  13      168.48      158.34     41.00 o 
   5   4  13        0.89      -22.50     27.13 o 
   6   4  13     1065.87     1218.92     82.66 o 
   7   4  13     1071.88     1500.50    130.21 o 
   8   4  13       95.95       76.07     59.18 o 
   9   4  13      102.54       85.72     47.42 o 
  10   4  13       66.88        7.36     50.34 o 
  11   4  13       53.93       58.45     61.28 o 
  -6   5  13       39.70       67.21     58.25 o 
  -5   5  13      285.93      132.49    152.31 o 
  -4   5  13       64.37       34.51     50.77 o 
  -3   5  13        5.35       37.55     29.48 o 
  -2   5  13       18.16       16.54     27.12 o 
  -1   5  13      308.21      325.36     53.03 o 
   0   5  13       11.08       39.82     27.20 o 
   1   5  13      576.42      512.10    106.97 o 
   2   5  13        0.59       26.28     27.76 o 
   3   5  13        7.05       11.14     31.84 o 
   4   5  13      565.62      808.76     96.52 o 
   5   5  13       82.22       95.66     28.98 o 
   6   5  13      990.04     1208.74    113.12 o 
   7   5  13      621.67      686.25     70.67 o 
   8   5  13        8.63       -3.25     36.88 o 
   9   5  13        2.82      -11.03     35.21 o 
  10   5  13      133.03       82.35     56.08 o 
  11   5  13       56.23        0.00     38.96 o 
  -6   6  13        0.36        5.24     39.52 o 
  -5   6  13        1.41      -39.47     39.47 o 
  -4   6  13       34.59       37.56     39.58 o 
  -3   6  13      730.56     1024.51     90.71 o 
  -2   6  13       55.22       46.99     39.42 o 
  -1   6  13       31.12       64.78     32.88 o 
   0   6  13        9.02       14.49     24.77 o 
   1   6  13     2134.38     2747.96    211.53 o 
   2   6  13       61.22       51.38     32.31 o 
   3   6  13       14.48       10.74     28.49 o 
   4   6  13      107.22      111.57     40.49 o 
   5   6  13     1036.39     1342.00     81.72 o 
   6   6  13       86.80       97.48     37.01 o 
   7   6  13        1.44       11.37     45.68 o 
   8   6  13      103.72       81.64     52.40 o 
  10   6  13        3.01        9.91     43.49 o 
  11   6  13       10.22       17.79     46.10 o 
  -6   7  13       64.54      103.25     43.25 o 
  -5   7  13      101.59      132.59     38.98 o 
  -4   7  13       88.94      105.77     43.85 o 
  -3   7  13       21.78       41.08     28.98 o 
  -2   7  13        0.61       -3.19     24.25 o 
  -1   7  13      315.49      283.78     51.46 o 
   0   7  13       27.04       29.65     28.88 o 
   1   7  13      140.81      112.65     37.93 o 
   2   7  13       10.17      -11.81     25.60 o 
   3   7  13      625.31      973.44    104.45 o 
   4   7  13       33.76       73.65     30.85 o 
   5   7  13       14.35        6.67     22.32 o 
   6   7  13       11.27       15.34     26.38 o 
   7   7  13      159.98      126.17     50.03 o 
   8   7  13       87.68       49.32     49.16 o 
   9   7  13        2.23       24.47     40.75 o 
  10   7  13       27.37       15.10     68.05 o 
  11   7  13       37.38       30.42     39.17 o 
  -6   8  13       65.21       88.30     70.98 o 
  -5   8  13       20.37       -3.13     26.03 o 
  -4   8  13      146.37      159.01     58.83 o 
  -3   8  13        0.19        1.33     24.59 o 
  -2   8  13       63.97       41.25     33.18 o 
  -1   8  13      177.63      154.39     44.57 o 
   0   8  13       84.90       43.34     33.91 o 
   1   8  13       11.36       -3.89     29.17 o 
   2   8  13        3.19      -17.77     25.72 o 
   3   8  13      233.94      196.80     48.49 o 
   4   8  13       45.17       41.63     28.77 o 
   5   8  13        4.28        2.47     34.58 o 
   6   8  13       27.16       17.90     26.56 o 
   7   8  13        3.71      -24.11     29.14 o 
   8   8  13       73.20       12.15     23.04 o 
   9   8  13       61.06        6.73     43.30 o 
  10   8  13       39.62       46.55     44.71 o 
  11   8  13       82.07       78.54     45.68 o 
  -5   9  13       55.88      135.54     43.85 o 
  -4   9  13       24.38       58.61     35.63 o 
  -3   9  13       27.96       38.00     32.08 o 
  -2   9  13       20.40       -6.67     29.04 o 
  -1   9  13      243.45      246.07     50.48 o 
   0   9  13        0.74        1.81     22.26 o 
   1   9  13      576.85      837.44    152.47 o 
   2   9  13        1.01       -2.24     30.42 o 
   3   9  13       36.54       73.03     31.45 o 
   4   9  13        9.22        1.35     26.29 o 
   5   9  13      685.92      535.24    121.03 o 
   6   9  13      166.98       89.36     37.39 o 
   7   9  13      303.57      411.49    120.04 o 
   8   9  13        4.62       11.89     24.53 o 
   9   9  13      128.38       90.33     41.65 o 
  10   9  13        5.69      -17.83     40.68 o 
  -5  10  13      196.07      173.39     61.51 o 
  -4  10  13       39.35       79.85     43.46 o 
  -3  10  13        3.45      -17.87     35.04 o 
  -2  10  13      188.76      196.08     60.89 o 
  -1  10  13      495.84      528.15    107.05 o 
   0  10  13       42.74       24.36     37.90 o 
   1  10  13      160.45      127.57     43.83 o 
   2  10  13       17.78       40.97     37.00 o 
   3  10  13      210.96      235.99    123.36 o 
   4  10  13      131.85       74.74     36.57 o 
   5  10  13      269.06      197.13     77.34 o 
   6  10  13       77.56       28.33     31.86 o 
   7  10  13        5.44        6.32     24.54 o 
   8  10  13       82.80       84.25     31.21 o 
   9  10  13       75.97       89.30     37.78 o 
  10  10  13       59.02       14.75     83.51 o 
  -4  11  13      348.69      490.58     75.01 o 
  -3  11  13       11.31       76.63     58.00 o 
  -2  11  13        7.82      -29.09     32.74 o 
  -1  11  13       19.55      -29.83     34.80 o 
   0  11  13        6.62       63.36     39.53 o 
   1  11  13       21.68       18.48     60.44 o 
   2  11  13       11.20      -37.41     37.41 o 
   3  11  13       11.35       35.21     36.20 o 
   4  11  13        3.24      -22.87     38.80 o 
   5  11  13        3.86       25.67     30.32 o 
   6  11  13        1.44       19.73     33.11 o 
   7  11  13        0.23        3.85     32.66 o 
   8  11  13       38.37       61.77     51.13 o 
   9  11  13       16.15       60.57     57.58 o 
  -3  12  13       34.12       24.80     37.41 o 
  -2  12  13       29.66       63.77     43.42 o 
  -1  12  13       56.05       23.94     37.12 o 
   0  12  13      502.33      528.47     97.26 o 
   1  12  13      229.97      296.35     60.07 o 
   2  12  13      155.37      184.49     66.95 o 
   3  12  13       67.71       79.48     44.31 o 
   4  12  13        6.45       76.36     63.29 o 
   5  12  13      211.49      170.45     75.07 o 
   6  12  13       30.25      -14.65     33.21 o 
   7  12  13      231.91      214.88    117.00 o 
   8  12  13        4.40       60.32     52.63 o 
  -2  13  13       38.42      146.03     56.79 o 
  -1  13  13      182.66      195.99     55.06 o 
   0  13  13      355.72      251.00     52.09 o 
   1  13  13       44.46       47.22     40.48 o 
   2  13  13       42.67       -0.49     35.58 o 
   3  13  13       13.20       24.93     37.11 o 
   4  13  13       28.51      122.87     57.98 o 
   5  13  13       42.67       73.71     41.18 o 
   6  13  13       14.15        8.86     27.84 o 
   7  13  13       56.27       42.44     48.36 o 
   0  14  13       72.32       84.70     46.49 o 
   1  14  13        6.72       43.10     43.29 o 
   2  14  13      116.18      170.91     63.82 o 
   3  14  13       14.10      106.26     87.87 o 
   4  14  13        2.62       61.02     53.99 o 
   5  14  13      102.30      104.26     55.57 o 
   6  14  13       44.52       -4.89     47.33 o 
   1  -6  14       61.03       83.34     45.26 o 
   2  -6  14       78.31      159.19     57.50 o 
   3  -6  14       20.02       34.72     46.74 o 
  -1  -5  14       31.58       43.40     40.98 o 
   0  -5  14       21.05       75.17     42.32 o 
   1  -5  14       11.71       34.06     35.68 o 
   2  -5  14        1.42       28.16     34.34 o 
   3  -5  14       23.40       10.62     35.91 o 
   4  -5  14        0.26       62.97     57.07 o 
   5  -5  14       56.89      108.77     51.78 o 
   6  -5  14        2.34       39.28     57.77 o 
  -3  -4  14       19.18       52.39     67.77 o 
  -2  -4  14       51.05       61.66     60.80 o 
  -1  -4  14      245.80      311.91     67.19 o 
   0  -4  14       41.13       63.24     42.88 o 
   1  -4  14        3.82       21.04     32.55 o 
   2  -4  14        8.91        0.60     29.85 o 
   3  -4  14      406.17      440.20    113.55 o 
   4  -4  14        0.83       14.49     37.55 o 
   5  -4  14      125.74       50.16     48.43 o 
   6  -4  14       39.28       -4.57     57.47 o 
   7  -4  14      162.79      189.50     85.75 o 
  -3  -3  14       21.61        5.51     56.81 o 
  -2  -3  14       22.46        8.57     23.22 o 
  -1  -3  14       38.18        9.40     33.08 o 
   0  -3  14       84.27      160.79     45.33 o 
   1  -3  14        5.08       39.06     33.59 o 
   2  -3  14      123.60      182.26     41.09 o 
   3  -3  14      111.67       58.33     41.55 o 
   4  -3  14       16.61       12.03     41.47 o 
   5  -3  14      342.93      187.31    125.62 o 
   6  -3  14        9.66       -4.62     20.75 o 
   7  -3  14      378.28      339.60    270.46 o 
   8  -3  14       11.77      125.78     84.33 o 
  -4  -2  14       29.34       33.89     61.72 o 
  -3  -2  14       48.64       50.63     62.15 o 
  -2  -2  14      425.34      378.95    182.55 o 
  -1  -2  14        5.35       26.06     36.20 o 
   0  -2  14        5.55        6.25     38.69 o 
   1  -2  14      116.99      146.98     43.30 o 
   2  -2  14      263.08      262.02     51.72 o 
   3  -2  14       39.75       20.34     34.33 o 
   4  -2  14       20.26       85.49     49.45 o 
   5  -2  14       90.06       72.86     41.04 o 
   6  -2  14       93.07       34.13     52.56 o 
   7  -2  14      189.84      459.72    153.92 o 
   8  -2  14       68.53      101.76     90.10 o 
   9  -2  14      118.69      123.53     81.40 o 
  -5  -1  14        0.41      -47.17     47.17 o 
  -4  -1  14        6.20        4.52     34.11 o 
  -3  -1  14       43.44       64.75     53.30 o 
  -2  -1  14      126.96      122.73     55.85 o 
  -1  -1  14      226.99      228.79     51.53 o 
   0  -1  14        3.23      -15.12     30.38 o 
   1  -1  14      551.25      578.06     75.19 o 
   2  -1  14      447.09      434.25     84.26 o 
   3  -1  14      119.26       77.82     40.33 o 
   4  -1  14       47.61       47.02     36.16 o 
   5  -1  14      112.27       47.83     37.09 o 
   6  -1  14       11.80       14.90     14.30 o 
   7  -1  14       21.65      135.66    112.03 o 
   8  -1  14       31.19       46.31    142.10 o 
   9  -1  14       67.27       57.28     65.08 o 
  -5   0  14        4.46       28.42     47.71 o 
  -4   0  14       67.06      113.89     57.39 o 
  -3   0  14      134.23       80.74     46.82 o 
  -2   0  14        0.30        8.42     27.74 o 
  -1   0  14      193.33      248.59     45.65 o 
   0   0  14      628.30      766.74     68.87 o 
   1   0  14        0.92       14.99     28.77 o 
   2   0  14       97.94      103.26     38.36 o 
   3   0  14      810.83      878.68    141.80 o 
   4   0  14      439.33      390.77     90.54 o 
   5   0  14        0.77       12.06     32.84 o 
   6   0  14        0.67      -11.54     17.94 o 
   7   0  14      114.20      101.92    172.39 o 
   8   0  14      113.12       99.64    170.70 o 
   9   0  14       40.52       81.71     73.93 o 
  10   0  14        1.08        0.97     46.13 o 
  -5   1  14       18.61       52.44     60.21 o 
  -4   1  14      124.29      192.91     72.30 o 
  -3   1  14      671.78      814.65    179.49 o 
  -2   1  14      537.96      553.05     87.33 o 
  -1   1  14        8.54       79.42     32.49 o 
   0   1  14      221.84      280.18     50.47 o 
   1   1  14       31.99       33.17     36.20 o 
   2   1  14     1212.38     1436.64     80.95 o 
   3   1  14        0.78       -0.71     21.82 o 
   4   1  14       56.30       81.80     32.56 o 
   5   1  14       57.46       70.66     29.82 o 
   6   1  14        9.44       18.64     95.40 o 
   7   1  14      282.76      502.66    165.40 o 
   8   1  14      335.42      305.10    143.30 o 
   9   1  14       11.88       76.68     82.59 o 
  10   1  14       27.83       59.16    102.35 o 
  -5   2  14        2.08      -51.36     66.35 o 
  -4   2  14       14.26       15.88     52.89 o 
  -3   2  14       92.71       33.46     41.86 o 
  -2   2  14      327.02      262.03     66.51 o 
  -1   2  14      152.30      138.25     37.70 o 
   0   2  14        1.91       17.37     34.74 o 
   1   2  14      408.12      421.80     73.89 o 
   2   2  14       71.36        8.83     30.02 o 
   3   2  14       27.94       63.55     32.29 o 
   4   2  14      140.10      123.51     36.97 o 
   5   2  14      502.19      481.90     54.50 o 
   6   2  14       89.27       76.85     58.87 o 
   7   2  14        1.06      -55.11     55.11 o 
   8   2  14        0.12       17.18     40.99 o 
   9   2  14      360.65      449.29    286.71 o 
  10   2  14        0.61       61.17     73.73 o 
  -5   3  14       37.85       -2.78     49.04 o 
  -4   3  14      201.39      128.74    136.66 o 
  -3   3  14      232.61      168.95    103.02 o 
  -2   3  14       32.28       18.61     30.75 o 
  -1   3  14       85.39       70.56     34.27 o 
   0   3  14       82.98       68.07     33.57 o 
   1   3  14        5.50       49.80     33.24 o 
   2   3  14       12.80      -30.59     37.00 o 
   3   3  14       13.48       13.05     37.87 o 
   4   3  14      397.88      444.79     86.96 o 
   5   3  14      194.12      156.78     33.08 o 
   6   3  14        4.03        7.15     22.46 o 
   7   3  14      186.14      129.21    126.04 o 
   8   3  14        0.16      -18.44     52.55 o 
   9   3  14       10.91       21.78     40.74 o 
  10   3  14        3.51       71.32     77.19 o 
  -5   4  14       76.26      139.14    112.37 o 
  -4   4  14      250.95      110.31    123.76 o 
  -3   4  14        7.16        4.32     25.93 o 
  -2   4  14      278.18      149.12     57.10 o 
  -1   4  14      165.13      173.30     49.09 o 
   0   4  14      411.33      523.20     67.79 o 
   1   4  14       26.14        0.41     30.16 o 
   2   4  14       44.39       87.69     36.07 o 
   3   4  14       26.05       11.08     29.32 o 
   4   4  14      370.37      369.62     52.71 o 
   5   4  14       21.86       46.23     29.49 o 
   6   4  14     1010.65     1113.22    141.52 o 
   7   4  14        0.35      -36.60     39.76 o 
   8   4  14       17.01        8.71     45.78 o 
   9   4  14      123.90       43.92     61.69 o 
  10   4  14        8.14       11.41     43.51 o 
  -5   5  14      118.86       53.74     56.15 o 
  -4   5  14       58.60       -8.97     46.41 o 
  -3   5  14        4.04       17.60     32.83 o 
  -2   5  14        6.45       -5.71     26.86 o 
  -1   5  14      140.30      132.75     37.88 o 
   0   5  14        2.99       12.45     25.75 o 
   1   5  14        0.30        7.69     24.82 o 
   2   5  14      255.41      266.78     55.98 o 
   3   5  14       31.80       19.55     37.72 o 
   4   5  14        1.96      -18.75     31.34 o 
   5   5  14      851.87      890.59    119.21 o 
   6   5  14     1498.02     1723.89    128.86 o 
   7   5  14      141.01      106.27     67.45 o 
   8   5  14       25.65       13.95     36.72 o 
   9   5  14      160.35       24.16     57.57 o 
  10   5  14       68.76       48.43     50.43 o 
  -5   6  14      132.86      123.91     63.75 o 
  -4   6  14       61.43       36.99     41.20 o 
  -3   6  14      258.35      262.56     89.38 o 
  -2   6  14       78.92       85.20     45.35 o 
  -1   6  14        4.85       -2.40     24.45 o 
   0   6  14       22.03       32.45     29.18 o 
   1   6  14      342.21      305.98     57.31 o 
   2   6  14      261.27      276.99     72.12 o 
   3   6  14       33.78       18.66     41.04 o 
   4   6  14        2.13        5.14     35.72 o 
   5   6  14        3.37      -19.86     29.34 o 
   6   6  14     1014.28     1501.41    123.67 o 
   7   6  14       38.18       58.78     40.28 o 
   8   6  14       31.99       11.64     31.78 o 
   9   6  14       67.46       13.12     54.23 o 
  10   6  14      126.62       14.69     46.19 o 
  -5   7  14       18.52       10.12     35.12 o 
  -4   7  14        0.23       -8.90     38.44 o 
  -3   7  14      155.75      180.53     70.18 o 
  -2   7  14       56.53       31.23     32.05 o 
  -1   7  14        1.10       24.05     31.73 o 
   0   7  14      420.22      361.52     84.23 o 
   1   7  14      151.90      133.74     37.58 o 
   2   7  14        2.26       -3.85     21.31 o 
   3   7  14       18.22       12.50     29.83 o 
   4   7  14      467.34      554.67     75.47 o 
   5   7  14        7.83       24.97     32.11 o 
   6   7  14       95.68       59.83     41.47 o 
   7   7  14       90.24       59.60     45.60 o 
   8   7  14       55.48       11.04     45.51 o 
   9   7  14       42.10       17.89     48.94 o 
  10   7  14       97.85       36.91     46.07 o 
  -5   8  14       52.09       69.02     40.87 o 
  -4   8  14      133.50      101.49     49.59 o 
  -3   8  14      188.78      172.05     68.29 o 
  -2   8  14       41.50       79.20     43.00 o 
  -1   8  14       43.28       34.32     35.50 o 
   0   8  14        1.71       13.94     35.90 o 
   1   8  14      242.70      268.93     62.72 o 
   2   8  14       71.49       34.86     31.91 o 
   3   8  14        0.09      -14.75     31.53 o 
   4   8  14        0.20       -2.21     24.60 o 
   5   8  14       10.68       20.00     28.76 o 
   6   8  14      156.10      141.81     40.24 o 
   7   8  14        5.97       16.62     29.30 o 
   8   8  14      109.07       83.79     49.45 o 
   9   8  14        3.17      -13.62     53.13 o 
  10   8  14        0.50      -20.23     48.17 o 
  -4   9  14       70.86       93.76     53.78 o 
  -3   9  14       22.08       44.29     48.23 o 
  -2   9  14       73.09       30.13     36.16 o 
  -1   9  14      326.14      243.56     77.26 o 
   0   9  14        8.80       14.77     32.49 o 
   1   9  14      151.17       52.83     41.34 o 
   2   9  14        0.63        7.21     27.18 o 
   3   9  14      151.18      125.88     37.00 o 
   4   9  14       13.87      -14.91     28.91 o 
   5   9  14        0.60       -8.42     30.10 o 
   6   9  14        0.93       37.81     37.17 o 
   7   9  14       41.02       71.28     39.36 o 
   8   9  14       73.36       43.64     34.48 o 
   9   9  14        1.44       -3.64     34.36 o 
  10   9  14       81.83       63.07     44.51 o 
  -4  10  14       56.33       43.50     54.51 o 
  -3  10  14       87.37      104.80     47.36 o 
  -2  10  14       73.43      105.10     46.10 o 
  -1  10  14      133.51      127.01     43.54 o 
   0  10  14       82.87       69.35     41.58 o 
   1  10  14      282.18      234.19     47.99 o 
   2  10  14      106.95      146.31     49.23 o 
   3  10  14        0.52       29.94     38.68 o 
   4  10  14       26.31       16.27     31.00 o 
   5  10  14        4.14       34.30     43.99 o 
   6  10  14       96.95       54.30     44.15 o 
   7  10  14       53.70       54.05     52.77 o 
   8  10  14       10.08       15.83     29.71 o 
   9  10  14        1.59       18.67     36.94 o 
  -3  11  14       76.12       97.26     46.07 o 
  -2  11  14       79.20       82.47     38.03 o 
  -1  11  14        2.55       51.52     33.54 o 
   0  11  14       13.70       20.85     32.28 o 
   1  11  14      435.53      500.36    121.87 o 
   2  11  14      210.68      111.81     50.80 o 
   3  11  14       23.26       -1.31     45.08 o 
   4  11  14       53.73       31.60     43.36 o 
   5  11  14        0.64        3.42     28.17 o 
   6  11  14        0.25       38.84     42.05 o 
   7  11  14      155.47      155.73     57.60 o 
   8  11  14        7.20       35.17     28.58 o 
  -2  12  14        2.27      -14.10     41.93 o 
  -1  12  14       32.72       82.77     41.05 o 
   0  12  14       55.02       40.69     34.56 o 
   1  12  14      150.16      121.17     57.69 o 
   2  12  14       22.98      -24.96     37.69 o 
   3  12  14      223.67      380.23     99.82 o 
   4  12  14        0.62      -16.32     41.66 o 
   5  12  14        8.22      -14.16     31.80 o 
   6  12  14       20.09       29.92     38.95 o 
   7  12  14      164.92      200.48     65.44 o 
   8  12  14        7.73       40.86     53.11 o 
  -1  13  14        0.20       36.46     51.67 o 
   0  13  14        6.05       17.36     34.64 o 
   1  13  14       45.05       54.76     36.68 o 
   2  13  14      121.86      190.49     63.81 o 
   3  13  14       44.87       31.22     47.53 o 
   4  13  14       49.62       -4.16     33.12 o 
   5  13  14       44.78       56.15     39.45 o 
   6  13  14        6.60      -27.12     35.14 o 
   2  14  14      153.45      288.79     90.97 o 
   3  14  14       61.69      148.05     60.40 o 
   4  14  14       49.00       81.62     52.10 o 
   0  -4  15       20.48       35.43     35.78 o 
   1  -4  15       12.08       63.48     47.46 o 
   2  -4  15       21.86       61.74     39.06 o 
   3  -4  15        0.61       -4.51     31.43 o 
   4  -4  15       66.91       38.44     46.68 o 
   5  -4  15       87.79      106.78     68.33 o 
  -2  -3  15        6.67       18.70    183.13 o 
  -1  -3  15       65.21      110.02     50.98 o 
   0  -3  15        0.68      -19.45     32.69 o 
   1  -3  15       52.19      128.86     44.79 o 
   2  -3  15        5.83       18.84     32.88 o 
   3  -3  15      112.96      170.02     54.37 o 
   4  -3  15        0.17       24.74     40.57 o 
   5  -3  15       16.38       59.78     46.63 o 
   6  -3  15      162.22      328.05    122.57 o 
  -2  -2  15        0.11       -4.75     49.25 o 
  -1  -2  15      333.63      350.13     62.20 o 
   0  -2  15      106.62      125.50     53.33 o 
   1  -2  15       39.91       58.87     38.01 o 
   2  -2  15       12.65      -30.19     30.19 o 
   3  -2  15      280.86      247.78     55.04 o 
   4  -2  15       94.86       66.96     40.27 o 
   5  -2  15       13.66      -13.24     38.90 o 
   6  -2  15        6.06      141.05     79.86 o 
   7  -2  15      438.23      384.86    203.42 o 
  -3  -1  15       70.56      111.30     49.47 o 
  -2  -1  15        0.92      -11.78     49.57 o 
  -1  -1  15       12.09        5.22     26.73 o 
   0  -1  15       19.49        4.32     33.18 o 
   1  -1  15      298.36      400.95     92.05 o 
   2  -1  15        5.33      -12.65     27.84 o 
   3  -1  15       27.38       -4.42     30.81 o 
   4  -1  15       20.66       20.53     37.76 o 
   5  -1  15      304.66      291.55    170.03 o 
   6  -1  15        0.01      -34.36     74.27 o 
   7  -1  15       31.05      116.82     95.19 o 
   8  -1  15        1.99      -92.79     92.79 o 
  -4   0  15      317.72      549.85    197.74 o 
  -3   0  15      110.19      103.85     68.38 o 
  -2   0  15        4.09       11.54     29.88 o 
  -1   0  15        1.43       19.83     39.30 o 
   0   0  15       20.72       12.34     30.88 o 
   1   0  15       58.97       34.46     39.39 o 
   2   0  15      116.80      110.93     39.21 o 
   3   0  15        0.43       13.24     30.52 o 
   4   0  15       28.55        7.62     29.91 o 
   5   0  15      102.33      132.21     52.68 o 
   6   0  15        6.99        0.85     21.82 o 
   7   0  15       37.23        1.34     75.70 o 
   8   0  15       34.37      -92.85     95.69 o 
   9   0  15       97.64      128.79     70.76 o 
  -4   1  15      915.39     1340.20    283.10 o 
  -3   1  15       12.79       22.58     51.51 o 
  -2   1  15       26.76       23.37     26.85 o 
  -1   1  15       45.53       61.20     46.27 o 
   0   1  15      143.45      212.43     64.07 o 
   1   1  15       11.67       46.57     42.98 o 
   2   1  15        2.16       34.93     31.50 o 
   3   1  15      477.72      522.58     95.42 o 
   4   1  15      215.07      197.95     43.95 o 
   5   1  15       33.36       54.89     30.49 o 
   6   1  15        7.16      -16.38     16.38 o 
   7   1  15      110.50       88.80     94.13 o 
   8   1  15       23.45       17.82     72.46 o 
   9   1  15       45.22       68.08     76.92 o 
  -4   2  15      162.78      149.37     78.88 o 
  -3   2  15       16.03      -23.34     56.95 o 
  -2   2  15       53.53       -1.84     24.27 o 
  -1   2  15       40.10       54.45     38.83 o 
   0   2  15        1.71      -23.99     36.44 o 
   1   2  15       55.68       32.40     30.61 o 
   2   2  15      135.43      146.90     39.06 o 
   3   2  15      331.02      247.94     58.85 o 
   4   2  15        0.96       18.99     27.55 o 
   5   2  15      449.19      386.83    119.83 o 
   6   2  15       21.54       12.05     18.66 o 
   7   2  15      146.48       61.21     71.70 o 
   8   2  15       41.39       21.30     54.43 o 
   9   2  15      123.21      127.03     86.75 o 
  -4   3  15       77.60       74.38     77.54 o 
  -3   3  15       22.54       16.44     26.31 o 
  -2   3  15      270.85      209.81     73.88 o 
  -1   3  15       63.78       33.27     36.48 o 
   0   3  15        0.00        2.18     30.18 o 
   1   3  15       12.65       35.79     30.59 o 
   2   3  15        1.07       -9.19     27.58 o 
   3   3  15        0.79      -39.70     39.70 o 
   4   3  15       93.62       15.28     33.03 o 
   5   3  15      101.08       96.04     33.23 o 
   6   3  15       29.16       18.74     19.25 o 
   7   3  15        7.58      -36.64     54.62 o 
   8   3  15        1.60        1.59     38.32 o 
   9   3  15      137.64      112.15     93.12 o 
  10   3  15        1.83        4.90    171.68 o 
  -4   4  15      241.15      104.28    121.55 o 
  -3   4  15       15.99        0.57     25.85 o 
  -2   4  15       45.42       19.08     32.11 o 
  -1   4  15      147.17      187.86     43.75 o 
   0   4  15      119.25      148.18     39.31 o 
   1   4  15       66.92       62.76     34.72 o 
   2   4  15      102.40      111.84     40.56 o 
   3   4  15       85.89      104.30     43.59 o 
   4   4  15      363.91      330.08     73.13 o 
   5   4  15      197.30      163.73     43.95 o 
   6   4  15        9.92       10.93     19.01 o 
   7   4  15        7.94       12.81     38.17 o 
   8   4  15       17.60       17.62     38.50 o 
   9   4  15       96.75      107.35     74.58 o 
  10   4  15        0.36      -33.79     49.54 o 
  -4   5  15        7.45      -31.20     52.77 o 
  -3   5  15      118.09       33.98     34.89 o 
  -2   5  15       44.01       75.25     54.08 o 
  -1   5  15        3.79       40.86     33.36 o 
   0   5  15        3.15       -8.11     23.57 o 
   1   5  15      200.78      141.97     46.08 o 
   2   5  15       37.42       42.61     34.85 o 
   3   5  15      195.09      147.09     49.49 o 
   4   5  15       46.96       16.20     33.39 o 
   5   5  15       92.05      107.13     44.41 o 
   6   5  15      221.23      167.98     59.25 o 
   7   5  15      235.04      121.68     70.01 o 
   8   5  15       15.47      -29.47     44.71 o 
   9   5  15       13.53       -4.65     42.14 o 
  10   5  15       32.78       15.58     49.04 o 
  -4   6  15       19.25      -14.04     42.73 o 
  -3   6  15        2.89       23.39     31.87 o 
  -2   6  15       10.81       39.14     36.91 o 
  -1   6  15       56.28      109.27     37.65 o 
   0   6  15       14.37      -12.01     30.88 o 
   1   6  15      217.93      221.37     51.56 o 
   2   6  15      304.45      289.04     51.44 o 
   3   6  15       48.39       66.98     48.31 o 
   4   6  15        0.18        4.37     29.59 o 
   5   6  15       25.92       -0.46     25.23 o 
   6   6  15      484.21      379.77    158.27 o 
   7   6  15      183.44      151.61     64.19 o 
   8   6  15       83.57      101.79     56.11 o 
   9   6  15       60.08        5.46     45.49 o 
  10   6  15        8.48       -8.23     80.53 o 
  -4   7  15        2.81       78.07     59.80 o 
  -3   7  15        2.10       -9.65     36.05 o 
  -2   7  15      134.89       95.45     50.64 o 
  -1   7  15        5.06      -21.33     30.03 o 
   0   7  15        0.40        5.78     24.53 o 
   1   7  15       22.41       32.32     33.24 o 
   2   7  15       62.65       47.59     34.36 o 
   3   7  15      108.30      174.07     45.58 o 
   4   7  15       11.63       18.39     50.95 o 
   5   7  15        5.03      -51.63     51.63 o 
   6   7  15       62.41       63.16     44.94 o 
   7   7  15       31.26       31.56     41.52 o 
   8   7  15       65.95      -13.47     37.66 o 
   9   7  15       46.06       -7.71     50.24 o 
  -3   8  15      105.22      187.27     90.31 o 
  -2   8  15        4.57       41.81     34.03 o 
  -1   8  15       20.26       40.44     41.34 o 
   0   8  15        3.85       11.50     34.02 o 
   1   8  15      252.43      253.52     71.88 o 
   2   8  15        0.34      -22.30     30.96 o 
   3   8  15       33.38        6.16     29.29 o 
   4   8  15      128.61      158.51     54.71 o 
   5   8  15       51.45       51.93     40.74 o 
   6   8  15       35.80       36.73     44.66 o 
   7   8  15      232.48      219.83     95.51 o 
   8   8  15       50.24       20.82     43.68 o 
   9   8  15        4.73       26.39     57.19 o 
  -3   9  15       40.23       40.19     34.46 o 
  -2   9  15       42.27       16.11     29.62 o 
  -1   9  15      287.02      363.65    100.90 o 
   0   9  15      341.64      246.88    108.91 o 
   1   9  15       79.56       53.52     38.34 o 
   2   9  15       12.19       -8.76     28.46 o 
   3   9  15      149.47      119.49     45.61 o 
   4   9  15       42.45       49.02     35.99 o 
   5   9  15        2.69       -5.78     27.80 o 
   6   9  15       23.32        0.76     46.92 o 
   7   9  15       58.58       27.11     45.12 o 
   8   9  15       39.75       55.26     48.44 o 
   9   9  15        2.56       60.00     54.47 o 
  -2  10  15       30.66       14.18     29.54 o 
  -1  10  15      215.53      227.12     69.17 o 
   0  10  15       27.87       67.44     38.89 o 
   1  10  15        0.26       16.47     32.77 o 
   2  10  15      134.66       95.66     46.53 o 
   3  10  15       68.73       38.95     36.44 o 
   4  10  15        2.02        7.29     25.43 o 
   5  10  15       15.77       40.05     43.59 o 
   6  10  15       49.39       25.17     41.50 o 
   7  10  15       21.95       38.60     44.07 o 
   8  10  15        0.63       34.06     46.63 o 
  -1  11  15      464.26      362.68     56.53 o 
   0  11  15        5.64      -11.52     45.15 o 
   1  11  15        3.55       13.59     31.89 o 
   2  11  15        2.23       -1.79     30.61 o 
   3  11  15       21.25       52.97     41.91 o 
   4  11  15        0.43      -15.65     32.88 o 
   5  11  15        0.11       27.49     34.10 o 
   6  11  15      137.72      105.35     78.23 o 
   7  11  15      182.58      208.87    108.10 o 
   8  11  15       44.47      -25.51     66.98 o 
   0  12  15       44.42       80.13     42.77 o 
   1  12  15      299.28      539.23     94.34 o 
   2  12  15        1.51        9.87     29.30 o 
   3  12  15      182.08      232.35     64.71 o 
   4  12  15        2.24       59.76     47.58 o 
   5  12  15        7.14       27.25     34.76 o 
   6  12  15        4.68       29.61     38.64 o 
   2  13  15      161.07      146.35     56.49 o 
   3  13  15        1.44      -28.15     41.46 o 
   4  13  15      101.03       70.28     52.05 o 
   5  13  15       15.55       14.14     58.35 o 
   0  -2  16        9.08       51.38     45.25 o 
   1  -2  16       61.16      144.52     47.33 o 
   2  -2  16        5.34       52.24     40.02 o 
   3  -2  16       49.26       43.50     37.69 o 
   4  -2  16        9.86       12.95     39.05 o 
   5  -2  16       20.27       46.72     72.37 o 
  -1  -1  16       15.59       49.11     43.21 o 
   0  -1  16       20.70       20.89     34.83 o 
   1  -1  16      291.03      331.21     58.93 o 
   2  -1  16        3.83       33.83     36.48 o 
   3  -1  16        6.06       52.62     44.10 o 
   4  -1  16        9.05       19.77     37.06 o 
   5  -1  16       57.70       24.92     36.43 o 
   6  -1  16       62.48      208.13    111.18 o 
  -2   0  16       20.59       49.19     68.71 o 
  -1   0  16       23.57       36.49     32.65 o 
   0   0  16      195.32      238.94     60.91 o 
   1   0  16      695.39      632.70    116.84 o 
   2   0  16      240.18      310.28     60.18 o 
   3   0  16        7.50       54.27     34.96 o 
   4   0  16       59.55       52.71     35.12 o 
   5   0  16       25.83       70.92     43.65 o 
   6   0  16       66.11      128.15     71.66 o 
   7   0  16        1.93       17.72     59.83 o 
  -2   1  16        3.50       24.62     43.24 o 
  -1   1  16       31.90       91.24     42.05 o 
   0   1  16        6.15        8.14     44.24 o 
   1   1  16      631.84      739.41    101.22 o 
   2   1  16        5.32       11.73     32.56 o 
   3   1  16       80.08       85.09     41.40 o 
   4   1  16       55.93       91.82     39.32 o 
   5   1  16      325.89      409.61     89.26 o 
   6   1  16        0.29      104.67     57.27 o 
   7   1  16       20.63       37.78     61.57 o 
   8   1  16        0.20       33.24     84.59 o 
  -3   2  16        2.57        7.87    126.88 o 
  -2   2  16        0.03       20.53     30.39 o 
  -1   2  16      102.45       98.85     39.18 o 
   0   2  16        1.39       41.44     36.83 o 
   1   2  16        2.10       -0.95     28.25 o 
   2   2  16      133.40      110.20     42.34 o 
   3   2  16      663.79      816.60    226.30 o 
   4   2  16       74.22       71.01     36.07 o 
   5   2  16      167.13      216.80     50.29 o 
   6   2  16       46.26        2.63     48.50 o 
   7   2  16      235.74      281.82    132.88 o 
   8   2  16        4.77       46.72     58.63 o 
  -3   3  16        2.83       16.76     57.97 o 
  -2   3  16       73.89       49.02     34.50 o 
  -1   3  16       24.52       39.02     43.11 o 
   0   3  16      105.90      153.27     53.86 o 
   1   3  16       34.54       45.92     37.90 o 
   2   3  16        0.07       20.83     32.62 o 
   3   3  16       25.99       91.90     61.38 o 
   4   3  16      105.25       86.73     45.04 o 
   5   3  16       94.57       99.75     34.51 o 
   6   3  16      125.39      171.50     55.57 o 
   7   3  16       82.70       72.57     57.74 o 
   8   3  16        0.58       26.53     44.84 o 
  -3   4  16        4.11      -34.71     58.48 o 
  -2   4  16       43.91       43.73     37.01 o 
  -1   4  16        9.51        0.97     34.37 o 
   0   4  16       22.42      -14.27     29.98 o 
   1   4  16      191.43      184.71     63.17 o 
   2   4  16        3.17       48.26     36.34 o 
   3   4  16      210.04      132.45     56.61 o 
   4   4  16      111.21       87.53     45.73 o 
   5   4  16      107.77       88.18     36.28 o 
   6   4  16      425.66      182.34     77.92 o 
   7   4  16        6.35       46.68     53.31 o 
   8   4  16        8.93       20.59     44.81 o 
   9   4  16      130.10       71.35     86.23 o 
  -3   5  16       17.26        4.06     39.50 o 
  -2   5  16       23.59       82.51     52.78 o 
  -1   5  16       10.27       26.86     34.24 o 
   0   5  16      199.65      174.42     46.76 o 
   1   5  16       20.85      -29.96     33.82 o 
   2   5  16       21.87       41.46     40.98 o 
   3   5  16      148.46       99.91     48.38 o 
   4   5  16        1.89       -3.26     27.24 o 
   5   5  16        2.72        9.57     41.65 o 
   6   5  16      558.00      477.36    140.47 o 
   7   5  16      219.79      318.06    151.40 o 
   8   5  16       39.01       12.47     70.32 o 
   9   5  16       34.36       68.74     54.73 o
[truncated: 7,402 more chars]
